# Supplementary material for: A dose-dependent perturbation in cardiac energy metabolism is linked to radiation-induced ischemic heart disease in Mayak nuclear workers
Source: Oncotarget. 2016 Jul 6;8(6):9067–78. doi: 10.18632/oncotarget.10424 (PMC5354715; doi:10.18632/oncotarget.10424)
Supplement: Supplementary file 2 [file oncotarget-08-9067-s002.xls]

## Sheet: S1
Table S1. All identifed and quantified proteins.
The proteins identified by at least 2 unique peptides are indicated in bold.
						control	control	control	control	control	< 100mGy	< 100mGy	< 100mGy	< 100mGy	< 100mGy	< 100mGy	100-500 mGy	100-500 mGy	100-500 mGy	100-500 mGy	100-500 mGy	100-500 mGy	100-500 mGy	100-500 mGy	100-500 mGy	100-500 mGy	> 500mGy	> 500mGy	> 500mGy	> 500mGy	> 500mGy	> 500mGy	> 500mGy	> 500mGy	> 500mGy	> 500mGy
Accession	Unique peptides	Confidence score	Anova (p)	Name	Description	26	26B	38	38B	16	2	7	11	25	34	44	3	18	22	13	27	5	15	35	43	46	4	31	28	14	29	24	23	37	45	42	ratio 100mGy/Control	ttest 100mGy/Control	ratio 100-500mGy/Control	ttest 100-500mGy/Control	ratio 500mGy/Control	ttest 500mGy/Control
ENSP00000353157	1	20.35	0.00179309	SEPTIN2	SEPT2|HGNC Symbol|septin 2 [Source:HGNC Symbol;Acc:7729]|2|ENSG00000168385|ENST00000360051	19182.6	13824.9	13961	13665.2	21790	16427.1	10808.7	13583.8	11261.5	10517	7593.33	6817.94	19604.3	14174.4	7979.22	9580.14	12965.9	10225.7	11880.5	19810.7	8633.27	6530.12	8426.81	6219.57	11561.8	11881.6	11146.2	9173.15	4688.93	5220.18	6192.16	0.709662	0.052264	0.73809	0.0812431	0.49161	0.00414648
ENSP00000263100	3	76.71	3.29409e-05	A1BG	A1BG|HGNC Symbol|alpha-1-B glycoprotein [Source:HGNC Symbol;Acc:5]|19|ENSG00000121410|ENST00000263100	17456.6	13885.3	26769.4	18806.2	18798.9	22553.4	5273.55	18663.1	6040.96	23991.8	5660.59	54922.6	71451.1	38505.9	106403	33560.7	62664	33088	117569	115597	68372.3	12936.2	11364.3	27450.6	29416.4	33025.7	67829.5	16217.5	58101.4	73137.8	58243.3	0.715511	0.23477	3.66778	0.00074181	2.02537	0.0283955
ENSP00000323929	21	1056.97	0.299301	A2M	A2M|HGNC Symbol|alpha-2-macroglobulin [Source:HGNC Symbol;Acc:7]|12|ENSG00000175899|ENST00000318602	808268	607036	2.94053e+06	2.86871e+06	1.41768e+06	767188	1.92896e+06	1.18343e+06	585365	1.00123e+06	994071	611126	5.16911e+06	652894	2.02997e+06	1.65227e+06	480904	1.02559e+06	908000	1.42813e+06	766178	462000	3.31217e+06	460336	430479	714341	924379	563269	820299	838759	866466	0.622933	0.274768	0.851874	0.708284	0.543407	0.210085
ENSP00000209873	1	25.15	2.76933e-07	AAAS	AAAS|HGNC Symbol|achalasia, adrenocortical insufficiency, alacrimia [Source:HGNC Symbol;Acc:13666]|12|ENSG00000094914|ENST00000209873	535054	289020	416468	403020	420546	286693	304611	471559	415127	374929	353009	316736	202846	287343	344085	278724	242094	183713	248502	252642	149509	181349	234384	160276	140769	221216	198388	164485	92097.9	147502	149768	0.890589	0.376867	0.607089	0.00973309	0.409434	0.00204464
ENSP00000377078	2	94.67	0.0126712	AAMDC	AAMDC|HGNC Symbol|adipogenesis associated, Mth938 domain containing [Source:HGNC Symbol;Acc:30205]|11|ENSG00000087884|ENST00000393427	119771	107866	193908	163894	123380	97490	45851.1	129364	123987	43914.9	128238	172376	43890.7	113235	88020.7	110330	19614.9	64662.6	154857	106495	33980.7	8340.69	17385.1	69668.1	54036.7	93364.7	53098.8	45235.2	71627.5	35972.7	55560.7	0.668773	0.0722424	0.640123	0.0460386	0.355726	0.0021892
ENSP00000268251	1	57.07	0.0411243	ABAT	ABAT|HGNC Symbol|4-aminobutyrate aminotransferase [Source:HGNC Symbol;Acc:23]|16|ENSG00000183044|ENST00000268251	1409.89	995.408	2921.25	813.854	1041.81	5460.15	3512.36	0	638.275	761.903	3615.45	3728.81	11872.9	8975.28	11723.2	1372.55	9112.66	1127.5	4283.17	5460.99	2527.42	3866.6	14907.6	2672.75	3655.23	11703.8	4973.73	4442.38	838.285	11813.3	10659.5	1.62301	0.3863	4.18982	0.00648942	4.84065	0.00559445
ENSP00000253577	1	57.29	1.42046e-09	ABCB7	ABCB7|HGNC Symbol|ATP-binding cassette, sub-family B (MDR/TAP), member 7 [Source:HGNC Symbol;Acc:48]|X|ENSG00000131269|ENST00000253577	1732.04	3843.39	7660.2	6715.8	8759.65	11266	36624.6	54773.8	40754.4	68231.4	100636	56230.9	56542.5	57748.7	79289.4	53385.9	69746.7	54840.4	79918	140744	72674.6	45875.6	76140.1	38321	42732.9	97844.2	54154.8	37097.1	43417.1	40355	46553.1	9.06404	0.0135317	12.5582	1.83376e-05	9.09912	2.82721e-05
ENSP00000273359	4	194.03	0.00164851	ABHD10	ABHD10|HGNC Symbol|abhydrolase domain containing 10 [Source:HGNC Symbol;Acc:25656]|3|ENSG00000144827|ENST00000273359	159115	141554	250062	142650	185398	126287	169459	182021	100217	168482	216811	113485	161715	178832	194798	140124	178982	104200	112942	215836	89071.1	41621	113606	81220.8	77755.1	223689	84707.4	49032.8	64647.5	108655	93418.1	0.913462	0.578994	0.847759	0.305138	0.533896	0.011267
ENSP00000250974	1	27.38	0.0544994	ABHD17A	ABHD17A|HGNC Symbol|abhydrolase domain containing 17A [Source:HGNC Symbol;Acc:28756]|19|ENSG00000129968|ENST00000250974	3086.33	1769.56	292.833	2788.77	904.103	177.706	178.061	0	1496.11	0	304.856	1915.43	0	1590.67	7714.61	298.841	832.219	0	0	0	0	0	0	817.943	0	0	0	82.126	0	166.123	133.257	0.203275	0.0556353	0.698504	0.573981	0.06783	0.03578
ENSP00000356595	1	15.85	0.000325208	ABL2	ABL2|HGNC Symbol|c-abl oncogene 2, non-receptor tyrosine kinase [Source:HGNC Symbol;Acc:77]|1|ENSG00000143322|ENST00000367623	1406.96	1.36387	61.6791	12.4969	811.924	770.98	3637	40.5722	1103.31	4925.24	1239.05	2468.52	96407.3	72049.2	97907.4	795.503	159281	30296.9	2931.31	43338.5	54465.4	73724.6	470102	18074.7	51988.9	310.336	1551.59	39655.5	148.66	11193	2842.4	4.2553	0.117407	122.022	0.00774503	145.917	0.177901
ENSP00000277895	7	315.55	0.0309602	ABLIM1	ABLIM1|HGNC Symbol|actin binding LIM protein 1 [Source:HGNC Symbol;Acc:78]|10|ENSG00000099204|ENST00000277895	268050	189089	213108	218833	223137	279029	229849	244067	121522	305618	131903	65583	300687	290933	174541	233679	179109	249315	399893	230842	143835	140587	224371	171049	128580	102692	140007	154021	112498	47543.9	127711	0.983011	0.9138	1.01977	0.893368	0.606473	0.000701371
ENSP00000375563	1	19.97	0.714032	AC117834.1	AC117834.1|Clone-based (Ensembl)||8|ENSG00000212999|ENST00000391681	4017.57	3814.98	3511.29	3335.34	2390.21	3183.72	5250.3	8288.74	6086.02	5652.4	1875.86	0	4571.23	2840.71	11817.1	6823.16	3654.92	4843.5	13885.9	1487.29	776.644	3124.05	7893.73	2571.72	1544.62	10241.2	6365.45	6012.63	2423.61	1465.82	615.758	1.48106	0.140235	1.48513	0.290851	1.23785	0.457522
ENSP00000447855	1	23.69	0.0112498	AC139677.1	AC139677.1|Clone-based (Ensembl)||HSCHR17_1|ENSG00000257189|ENST00000551942	1.36563e+07	1.07597e+07	1.53581e+07	2.45858e+07	1.63275e+07	9.90602e+06	6.97187e+06	9.13366e+06	3.08562e+07	4.27565e+06	1.49862e+07	3.25719e+07	7.2526e+06	6.98444e+06	7.28842e+06	7.88977e+06	4.78947e+06	4.54668e+06	5.1938e+06	8.73466e+06	7.95792e+06	5.94935e+06	4.71656e+06	4.89785e+06	6.89853e+06	9.27644e+06	8.15791e+06	6.25035e+06	7.55202e+06	6.89454e+06	5.23512e+06	0.78626	0.469978	0.577597	0.0749836	0.407924	0.0132306
ENSP00000396505	1	52.79	0.000249595	AC142381.1	AC142381.1|Clone-based (Ensembl)||16|ENSG00000223931|ENST00000426099	353532	255977	678449	488568	331865	133695	292445	213101	128063	273116	297012	335254	496282	316458	529385	188149	140061	300401	241648	633662	217058	259129	184910	81959	20678.3	183943	91412.1	33548.3	73822.1	124389	180416	0.528615	0.0532954	0.805913	0.391586	0.292689	0.0130775
ENSP00000333664	2	152.25	0.0359351	ACAA1	ACAA1|HGNC Symbol|acetyl-CoA acyltransferase 1 [Source:HGNC Symbol;Acc:82]|3|ENSG00000060971|ENST00000333167	65794.5	55040.1	67617.4	36608	56554.3	46244.8	75695	48199.9	29953.9	56041.5	28552.5	38798.9	51768	37873.4	44438.2	45087.3	38004	24656.1	71553.9	24984.9	14473.6	31744.7	45729.6	32178.8	29180.3	24648.7	50895.1	42666	20175.8	23183.9	11849.9	0.842428	0.352096	0.695345	0.0438764	0.554398	0.00575533
ENSP00000285093	18	1455.48	0.00336376	ACAA2	ACAA2|HGNC Symbol|acetyl-CoA acyltransferase 2 [Source:HGNC Symbol;Acc:83]|18|ENSG00000167315|ENST00000285093	1.0347e+07	8.96317e+06	6.15294e+06	5.18586e+06	8.87383e+06	5.5566e+06	1.16161e+07	6.28319e+06	6.56327e+06	1.02315e+07	5.23479e+06	6.5622e+06	4.97668e+06	7.81564e+06	6.7062e+06	8.76803e+06	6.59862e+06	8.08327e+06	7.33371e+06	3.76302e+06	2.3471e+06	3.0512e+06	4.42192e+06	4.07686e+06	3.15989e+06	5.39455e+06	7.31259e+06	5.76254e+06	1.88923e+06	2.87723e+06	1.7803e+06	0.959055	0.828735	0.796432	0.202515	0.502574	0.00994261
ENSP00000312618	2	100.32	0.591547	ACAD9	ACAD9|HGNC Symbol|acyl-CoA dehydrogenase family, member 9 [Source:HGNC Symbol;Acc:21497]|3|ENSG00000177646|ENST00000308982	95347.4	61114.1	53844.3	38704.9	55609.6	30175.9	24298	65849.9	80826.5	60785.2	59311.3	52831.5	41563.1	90478	75404.2	75456.1	84623.3	47111.5	84562.8	47929.2	41727.8	33244.3	63233	54167.5	51768.6	101227	62012.2	49677.4	28020.4	62525.7	38880.4	0.878818	0.582448	1.05326	0.780647	0.894156	0.587507
ENSP00000359871	10	621.01	2.52079e-07	ACADM	ACADM|HGNC Symbol|acyl-CoA dehydrogenase, C-4 to C-12 straight chain [Source:HGNC Symbol;Acc:89]|1|ENSG00000117054|ENST00000370834	8.19026e+06	6.09019e+06	4.97197e+06	4.6986e+06	6.43415e+06	6.25584e+06	3.9799e+06	5.63179e+06	5.45084e+06	4.55689e+06	4.31026e+06	5.81609e+06	4.05484e+06	3.35508e+06	3.97082e+06	4.4677e+06	3.48466e+06	2.91216e+06	3.81767e+06	4.89688e+06	2.84358e+06	1.82844e+06	3.19562e+06	2.4363e+06	2.55421e+06	2.39901e+06	3.8826e+06	2.8423e+06	1.58962e+06	2.08375e+06	2.43885e+06	0.827857	0.191258	0.651954	0.0224163	0.41551	0.00300974
ENSP00000242592	5	226.73	0.217573	ACADS	ACADS|HGNC Symbol|acyl-CoA dehydrogenase, C-2 to C-3 short chain [Source:HGNC Symbol;Acc:90]|12|ENSG00000122971|ENST00000242592	319927	228350	789756	671332	380220	298719	103287	209286	497009	692305	138269	222608	168564	215287	302354	710440	543765	360165	320181	111344	138587	126100	160098	392177	224433	329544	141521	346433	141701	367817	175398	0.676154	0.307595	0.647245	0.215824	0.503272	0.0913618
ENSP00000344152	24	1906.67	0.000149007	ACADVL	ACADVL|HGNC Symbol|acyl-CoA dehydrogenase, very long chain [Source:HGNC Symbol;Acc:92]|17|ENSG00000072778|ENST00000350303	1.86152e+07	1.18255e+07	1.38802e+07	1.08155e+07	1.2978e+07	1.00567e+07	1.25133e+07	1.05876e+07	1.20885e+07	2.22386e+07	1.07692e+07	8.86479e+06	6.66932e+06	1.14023e+07	1.1072e+07	1.16511e+07	1.2095e+07	1.0913e+07	8.96514e+06	7.99182e+06	4.42075e+06	5.74409e+06	8.76811e+06	5.66306e+06	4.0093e+06	1.05833e+07	9.37515e+06	6.78421e+06	3.99233e+06	5.9077e+06	5.04279e+06	0.957382	0.807771	0.690348	0.031514	0.483525	0.00319894
ENSP00000433568	1	203.01	0.152753	ACAT1	ACAT1|HGNC Symbol|acetyl-CoA acetyltransferase 1 [Source:HGNC Symbol;Acc:93]|11|ENSG00000075239|ENST00000527942	75120.8	107805	52949.2	120086	146741	114296	44863.8	103741	34539.7	138587	139884	127997	122617	153686	125234	87079.1	117858	103646	28038.7	62558.2	78416.2	68000.2	56038.3	19280.1	63342	29386.2	86045	110001	48519.8	62260.8	87346.3	0.954693	0.859447	1.00172	0.99341	0.626833	0.0891105
ENSP00000265838	22	1442.38	1.10129e-06	ACAT1	ACAT1|HGNC Symbol|acetyl-CoA acetyltransferase 1 [Source:HGNC Symbol;Acc:93]|11|ENSG00000075239|ENST00000265838	1.44836e+07	1.10268e+07	1.30802e+07	1.09506e+07	1.24495e+07	8.87319e+06	8.90797e+06	1.09966e+07	7.79225e+06	1.1074e+07	9.75397e+06	1.07108e+07	8.72825e+06	8.98448e+06	1.11011e+07	9.25004e+06	8.52359e+06	7.53208e+06	7.81734e+06	7.84687e+06	3.77153e+06	4.85144e+06	5.97095e+06	4.81e+06	3.66221e+06	6.65704e+06	7.04473e+06	5.92451e+06	3.33441e+06	4.07514e+06	5.87315e+06	0.771595	0.0101037	0.679668	0.00129069	0.42106	3.40174e-05
ENSP00000290863	1	26.52	0.00103851	ACE	ACE|HGNC Symbol|angiotensin I converting enzyme [Source:HGNC Symbol;Acc:2707]|17|ENSG00000159640|ENST00000290863	2252.1	7309.04	28751.7	16271	17307.3	10190.1	37247.4	48115.5	100905	44931.5	48954.5	26797.4	29186.3	24941.5	40385.7	28210.9	31220.6	18765.7	30542.8	25562.6	12745.8	12969	17445.2	12377.4	18296.6	18066.8	14724.5	15071.6	13102.9	12475.1	17422.2	3.36555	0.0363982	1.86643	0.0498389	1.05681	0.867899
ENSP00000309477	6	311.1	0.00578453	ACO1	ACO1|HGNC Symbol|aconitase 1, soluble [Source:HGNC Symbol;Acc:117]|9|ENSG00000122729|ENST00000309951	237683	173924	299059	255701	185235	212344	309452	155591	154518	245243	206457	109224	325826	221789	251014	198028	242956	125473	195272	215751	102588	139434	157341	106160	142448	228632	123225	124364	70481.4	136050	89701.3	0.928856	0.633429	0.863112	0.346178	0.572175	0.00807253
ENSP00000216254	39	2785.93	1.81075e-07	ACO2	ACO2|HGNC Symbol|aconitase 2, mitochondrial [Source:HGNC Symbol;Acc:118]|22|ENSG00000100412|ENST00000216254	5.90355e+07	4.03674e+07	4.73256e+07	4.0896e+07	4.76883e+07	3.78463e+07	3.78587e+07	3.89498e+07	2.67974e+07	4.30279e+07	3.79822e+07	2.79489e+07	3.31101e+07	3.47989e+07	4.09791e+07	3.59082e+07	2.99921e+07	2.6852e+07	2.65331e+07	3.45857e+07	1.61626e+07	1.56464e+07	1.8966e+07	1.69991e+07	1.74252e+07	2.9934e+07	2.2746e+07	2.19073e+07	1.34967e+07	1.81845e+07	2.16254e+07	0.787825	0.041634	0.652048	0.00407379	0.418444	0.000424432
ENSP00000311224	8	540.2	0.00920065	ACOT1	ACOT1|HGNC Symbol|acyl-CoA thioesterase 1 [Source:HGNC Symbol;Acc:33128]|14|ENSG00000184227|ENST00000311148	4.23838e+06	2.96226e+06	2.27517e+06	1.83712e+06	2.75496e+06	1.94094e+06	786675	2.26869e+06	2.70443e+06	1.85116e+06	2.36447e+06	2.73539e+06	1.67114e+06	2.16124e+06	2.0822e+06	2.02301e+06	1.95024e+06	930698	2.22546e+06	1.89642e+06	761825	389164	989356	1.27736e+06	1.14552e+06	2.09014e+06	2.01937e+06	1.17504e+06	760096	1.49596e+06	1.33919e+06	0.705884	0.13258	0.655308	0.0750884	0.450715	0.014988
ENSP00000230048	3	179.09	7.07169e-05	ACOT13	ACOT13|HGNC Symbol|acyl-CoA thioesterase 13 [Source:HGNC Symbol;Acc:20999]|6|ENSG00000112304|ENST00000230048	842206	599395	734568	538489	594735	258325	337794	572933	891353	356691	407655	663774	238884	361572	462620	379516	291955	289921	495088	346075	208531	230816	224150	230760	200978	459439	307848	196315	245825	205373	256584	0.711296	0.119545	0.564746	0.00275335	0.386489	0.000686073
ENSP00000336580	4	302.63	0.547684	ACOT9	ACOT9|HGNC Symbol|acyl-CoA thioesterase 9 [Source:HGNC Symbol;Acc:17152]|X|ENSG00000123130|ENST00000336430	280652	329606	296220	247107	310549	472838	384847	197763	425005	231800	167772	508420	615609	498395	203462	354243	259229	315414	364137	259320	133963	209978	374077	306628	320736	331538	246690	309760	104218	323540	114311	1.07004	0.721754	1.19941	0.265091	0.902061	0.397272
ENSP00000272065	5	308.45	0.000540113	ACP1	ACP1|HGNC Symbol|acid phosphatase 1, soluble [Source:HGNC Symbol;Acc:122]|2|ENSG00000143727|ENST00000272065	443906	376647	402958	337556	333390	196423	196880	331392	231214	228576	389108	364757	177095	268681	335781	314607	197737	197294	364764	515715	228874	158895	189368	212837	191333	221322	250258	183522	193428	126032	223534	0.692191	0.0158497	0.782626	0.0548529	0.514798	0.000167965
ENSP00000281455	11	600.08	2.3403e-06	ACSL1	ACSL1|HGNC Symbol|acyl-CoA synthetase long-chain family member 1 [Source:HGNC Symbol;Acc:3569]|4|ENSG00000151726|ENST00000281455	2.52569e+06	1.45397e+06	2.00528e+06	1.54791e+06	1.65219e+06	1.66877e+06	1.68144e+06	1.53572e+06	1.3288e+06	1.93624e+06	1.41216e+06	1.15203e+06	1.33569e+06	1.67659e+06	1.40113e+06	1.36302e+06	1.2943e+06	1.51422e+06	1.22959e+06	1.61467e+06	726545	887570	1.2337e+06	711952	690686	1.06719e+06	1.16015e+06	866146	540270	747113	710646	0.867638	0.30412	0.724427	0.0587292	0.468993	0.00517506
ENSP00000316924	6	271.1	0.00258948	ACSS1	ACSS1|HGNC Symbol|acyl-CoA synthetase short-chain family member 1 [Source:HGNC Symbol;Acc:16091]|20|ENSG00000154930|ENST00000323482	848869	895991	606012	421648	658974	730952	502762	829294	1.09692e+06	683227	774251	487209	337428	694730	615591	624964	615889	386880	543442	406532	241026	431040	447354	371432	382210	752407	506088	295153	251587	519270	317955	1.12133	0.496141	0.721798	0.0953342	0.622833	0.0354981
ENSP00000355645	3	3176.89	0.115007	ACTA1	ACTA1|HGNC Symbol|actin, alpha 1, skeletal muscle [Source:HGNC Symbol;Acc:129]|1|ENSG00000143632|ENST00000366684	3.35659e+06	2.65888e+06	4.28156e+06	3.16826e+06	3.03712e+06	4.97684e+06	3.51173e+06	2.21063e+06	3.78208e+06	2.45835e+06	3.96424e+06	4.60446e+06	2.29898e+06	1.56082e+06	2.73959e+06	757696	2.76005e+06	2.00085e+06	1.77745e+06	3.39878e+06	2.53722e+06	3.36746e+06	5.15778e+06	1.96149e+06	1.91852e+06	3.82477e+06	1.32278e+06	2.2011e+06	373254	1.50575e+06	1.26114e+06	1.0556	0.721401	0.740373	0.0685641	0.693658	0.0767805
ENSP00000461407	1	639.78	0.0208337	ACTG1	ACTG1|HGNC Symbol|actin, gamma 1 [Source:HGNC Symbol;Acc:144]|17|ENSG00000184009|ENST00000571691	121058	138791	121839	178688	96307.8	82271.4	96068.8	127649	121589	93877.5	120383	97674.6	84838.9	46483	87677.6	52901.5	56461.8	61087.7	112521	99434.8	62096.2	73758	101020	92291.8	114354	228384	78282.3	59795.3	44009.5	63325.3	71548.9	0.814494	0.16659	0.579561	0.0106214	0.705643	0.0944255
ENSP00000331514	2	1361.79	0.00926566	ACTG1	ACTG1|HGNC Symbol|actin, gamma 1 [Source:HGNC Symbol;Acc:144]|17|ENSG00000184009|ENST00000331925	1.51855e+06	1.00132e+06	1.30786e+06	1.17448e+06	1.0845e+06	913690	1.0973e+06	1.21293e+06	621301	1.67509e+06	1.01189e+06	327194	1.58097e+06	1.51535e+06	1.23436e+06	1.04921e+06	1.15108e+06	645060	944215	1.3641e+06	787398	716642	919151	346487	498727	908392	713341	787113	531254	593821	592637	0.894323	0.469182	0.87066	0.327022	0.542785	0.00111004
ENSP00000366035	1	2281.49	0.394194	ACTN1	ACTN1|HGNC Symbol|actinin, alpha 1 [Source:HGNC Symbol;Acc:163]|14|ENSG00000072110|ENST00000376839	67318.5	19710	62809.1	40900.2	32742	43349.3	55350	28107.5	19919.9	32662.8	22530.9	4056.71	41607.8	39374.1	38338.3	44885.2	52694.8	25077.6	29658.4	25953.9	18262.7	24565	52179.3	17176.2	14203.9	26678.5	20531.3	36797.4	9739.84	45459	20874.9	0.75294	0.331199	0.715746	0.253416	0.600066	0.124637
ENSP00000355537	39	5749.59	1.22333e-06	ACTN2	ACTN2|HGNC Symbol|actinin, alpha 2 [Source:HGNC Symbol;Acc:164]|1|ENSG00000077522|ENST00000366578	1.09998e+08	8.0847e+07	1.36468e+08	1.26767e+08	1.05836e+08	8.55299e+07	8.04475e+07	8.52158e+07	1.05548e+08	7.71129e+07	9.7473e+07	6.15744e+07	6.29644e+07	6.83075e+07	9.00831e+07	6.89363e+07	7.07072e+07	5.70833e+07	6.95549e+07	7.50016e+07	4.26017e+07	5.15229e+07	7.30763e+07	4.87212e+07	3.93287e+07	7.37065e+07	5.58909e+07	6.11699e+07	3.57486e+07	5.34786e+07	5.22657e+07	0.790784	0.0703118	0.595459	0.0060207	0.486599	0.00202696
ENSP00000252699	3	1624.2	0.147827	ACTN4	ACTN4|HGNC Symbol|actinin, alpha 4 [Source:HGNC Symbol;Acc:166]|19|ENSG00000130402|ENST00000252699	106779	113365	117526	126287	115265	103922	122304	101962	101627	128398	103160	61839.8	192546	128351	123908	115397	137331	72393	81717.1	177170	89678	88442.9	118733	53978.5	78941.1	117503	89818.8	102921	90131.2	73521.5	87226.7	0.951525	0.360284	1.01889	0.879572	0.777954	0.00288104
ENSP00000358921	2	94.04	0.0309428	ACTR1A	ACTR1A|HGNC Symbol|ARP1 actin-related protein 1 homolog A, centractin alpha (yeast) [Source:HGNC Symbol;Acc:167]|10|ENSG00000138107|ENST00000369905	144972	114689	151847	118408	110533	170646	98213.8	96695.5	75950.3	95649	47441.6	150448	114113	179519	60821.6	97116	80442.7	95142.5	150002	77631.3	57040.9	57420.5	92544.9	78696.4	64913	82296.3	81328.1	80846.8	32112.7	120371	43029.9	0.76066	0.143038	0.829324	0.184646	0.572692	0.000718477
ENSP00000355739	3	187.26	0.0004233	ADCK3	ADCK3|HGNC Symbol|aarF domain containing kinase 3 [Source:HGNC Symbol;Acc:16812]|1|ENSG00000163050|ENST00000366777	362395	224802	187825	119901	186365	116405	244564	187407	212936	196096	145043	120751	144651	161363	180361	155207	123909	138309	177755	172458	83654.8	97838.4	134280	116192	79603.7	174533	106262	79622.9	58281.3	114308	72796.1	0.849644	0.493583	0.67439	0.156645	0.478003	0.0463842
ENSP00000447702	1	21.06	4.35861e-07	ADCY6	ADCY6|HGNC Symbol|adenylate cyclase 6 [Source:HGNC Symbol;Acc:237]|12|ENSG00000174233|ENST00000548820	254.909	248.286	733.645	130.466	0	266.14	294.231	630.001	584.654	552.311	1224.79	1028.08	2081.64	4025.97	6621.84	4537.9	9584.49	7886.08	8605.65	4923.83	11235.6	4873.95	8180.01	3271.33	16368.8	16442.3	8173.11	52973.8	21963	12427.3	12705.4	2.16492	0.124428	22.1351	0.0003479	57.5507	0.00755863
ENSP00000426083	2	106.47	0.0670534	ADH1C	ADH1C|HGNC Symbol|alcohol dehydrogenase 1C (class I), gamma polypeptide [Source:HGNC Symbol;Acc:251]|4|ENSG00000248144|ENST00000515683	145689	93882.6	126918	142221	109275	64823.4	145733	83044.4	38147.8	137667	28733.3	109166	142087	193443	70978.4	121254	158690	80585.1	130767	59180.7	9596.92	60055.3	57753.5	4054.25	26066.3	80001	50721.2	79192.7	102046	46270	19641	0.671738	0.112683	0.870366	0.428883	0.425416	0.000318811
ENSP00000296412	5	233.52	5.27712e-05	ADH5	ADH5|HGNC Symbol|alcohol dehydrogenase 5 (class III), chi polypeptide [Source:HGNC Symbol;Acc:253]|4|ENSG00000197894|ENST00000296412	985445	685973	996052	910203	827252	738587	809072	662303	813067	801392	764401	581479	620624	733222	992045	686680	674162	536196	762771	551034	339642	544340	588960	474599	355590	658028	483473	427504	270106	475227	395243	0.868123	0.116457	0.735297	0.0135992	0.530437	0.000425828
ENSP00000379865	3	100.25	0.932842	ADHFE1	ADHFE1|HGNC Symbol|alcohol dehydrogenase, iron containing, 1 [Source:HGNC Symbol;Acc:16354]|8|ENSG00000147576|ENST00000396623	151260	109762	65945	44609.1	90825.2	89437.4	81440.8	50094.3	50850.3	96147.3	106262	35691.4	65813.1	171202	85752.5	56054.6	72442.3	66257.9	121639	89282	73840.6	80772.1	189170	54229.5	44396.1	208670	42619.7	52972.1	33207.1	100176	59301	0.854653	0.540486	0.906111	0.703585	0.935888	0.82986
ENSP00000320709	1	60.06	5.32964e-05	ADIPOQ	ADIPOQ|HGNC Symbol|adiponectin, C1Q and collagen domain containing [Source:HGNC Symbol;Acc:13633]|3|ENSG00000181092|ENST00000320741	131724	68466.9	104367	112734	105193	74643.3	77516.8	83024.2	45729.3	67666.1	97879.3	88078.5	84855.6	91507.9	113904	71833.1	85034.9	49672	62609	80417.3	63731.2	66925.5	37024.2	12649.3	31107.5	47878.2	39879.7	30027.8	35129.9	70535.1	53172.7	0.712075	0.0448399	0.757574	0.0704744	0.406068	0.00143538
ENSP00000348894	8	274.62	7.66142e-05	ADPRHL1	ADPRHL1|HGNC Symbol|ADP-ribosylhydrolase like 1 [Source:HGNC Symbol;Acc:21303]|13|ENSG00000153531|ENST00000356501	1.50428e+06	1.03216e+06	1.00196e+06	991568	1.1446e+06	1.15582e+06	996469	783886	1.34932e+06	1.11947e+06	904185	972360	478894	885591	1.0654e+06	973391	632366	556078	768967	641365	493177	570886	612914	619167	523436	911823	774275	586799	336229	506163	553518	0.926527	0.526851	0.657988	0.0108082	0.528253	0.00238074
ENSP00000253003	1	17.74	0.023547	ADRM1	ADRM1|HGNC Symbol|adhesion regulating molecule 1 [Source:HGNC Symbol;Acc:15759]|20|ENSG00000130706|ENST00000253003	11976.8	16693.8	30461.8	20517.3	6991.51	20679.8	9693.54	27774.9	24334.2	21279.9	28656.7	27959.6	31926.4	39038.4	31354.4	26723.4	21242.9	23375.2	18705.6	50976.8	40892.2	25483.7	34226.2	18938.2	19734.1	35831	16430.3	30138.1	20794.1	14807.5	21015.8	1.27363	0.361662	1.80165	0.0231846	1.37001	0.208841
ENSP00000331260	3	176.49	0.112926	ADSSL1	ADSSL1|HGNC Symbol|adenylosuccinate synthase like 1 [Source:HGNC Symbol;Acc:20093]|14|ENSG00000185100|ENST00000330877	112449	98311.4	48856.1	38308.4	60710.5	113913	61820.1	53837.3	45504.9	76408.8	55046.2	49634.9	117875	114313	58773.5	43313.7	45778.1	41285.9	106390	81636.8	25655.3	47132.5	34762.2	33905.1	38400.6	71706.7	64645.5	27082.8	23399.8	60497.1	40969.8	0.944623	0.827365	0.954529	0.859812	0.616924	0.13103
ENSP00000269143	5	264.5	0.0637505	AFG3L2	AFG3L2|HGNC Symbol|AFG3-like AAA ATPase 2 [Source:HGNC Symbol;Acc:315]|18|ENSG00000141385|ENST00000269143	155091	141192	252255	145955	142164	97271.9	222836	142933	188985	264579	95583.9	56341.5	169386	77670.2	173226	90997.4	125186	89922	50798.1	199717	89805.6	135515	207863	65668.6	68930.8	191867	151975	78899.2	59124.4	36626.4	62284	1.00817	0.969967	0.671154	0.0725318	0.632729	0.0580061
ENSP00000294724	7	361.51	0.23385	AGL	AGL|HGNC Symbol|amylo-alpha-1, 6-glucosidase, 4-alpha-glucanotransferase [Source:HGNC Symbol;Acc:321]|1|ENSG00000162688|ENST00000294724	218830	128103	238230	123060	132464	146144	320374	123089	255141	289987	195144	40523.7	256905	153131	215477	133566	197409	134869	113596	258418	102104	104869	236348	130201	121226	299210	139393	107604	105372	94941.3	73821.4	1.31825	0.224144	0.95517	0.826008	0.840376	0.440793
ENSP00000355627	3	211.92	0.0491377	AGT	AGT|HGNC Symbol|angiotensinogen (serpin peptidase inhibitor, clade A, member 8) [Source:HGNC Symbol;Acc:333]|1|ENSG00000135744|ENST00000366667	70540.6	55357.4	101153	86751.2	65660.2	61072.3	101526	70460.7	34175.7	33974.7	23388.4	149981	801475	105052	57279.1	126893	37287.8	56604.4	86055.7	70402.1	40511.5	10375.2	30701	35139.3	47453.1	42865.2	45912.1	56265.9	94428.8	65203	35319.6	0.712846	0.168508	2.01804	0.319479	0.610948	0.0210059
ENSP00000217426	1	62.16	0.000103202	AHCY	AHCY|HGNC Symbol|adenosylhomocysteinase [Source:HGNC Symbol;Acc:343]|20|ENSG00000101444|ENST00000217426	53148.6	30627.7	60661.9	43227.9	26409.2	27321.4	32049.9	28058	28031.7	26639.7	26877.1	14195.1	23112.7	28661.5	29880.1	22386.1	21704.8	17192.5	24771.3	25385.6	11386.7	16807.2	22923.2	17637	20371.9	34939.8	15063.2	15951.4	9606.73	13905.6	12072.4	0.657782	0.0866598	0.510747	0.029297	0.418728	0.0152745
ENSP00000367263	23	852.91	0.0423117	AHNAK	AHNAK|HGNC Symbol|AHNAK nucleoprotein [Source:HGNC Symbol;Acc:347]|11|ENSG00000124942|ENST00000378024	1.40395e+06	1.22579e+06	674191	753034	1.09297e+06	1.96488e+06	709354	933506	412253	520580	430163	2.27503e+06	737402	1.84126e+06	597283	1.2462e+06	788070	840122	1.39743e+06	681430	447682	211189	232070	902470	1.17162e+06	390771	993018	600818	345481	678233	273823	0.804335	0.489946	1.0536	0.817104	0.563064	0.0314515
ENSP00000273784	3	236.94	0.00268333	AHSG	AHSG|HGNC Symbol|alpha-2-HS-glycoprotein [Source:HGNC Symbol;Acc:349]|3|ENSG00000145192|ENST00000273784	395270	344940	424909	530508	489932	286434	137030	332410	46882.3	231811	188255	556595	299868	96412.4	199591	140743	266153	332929	201282	340004	332311	99081.6	145135	83017.4	127968	34380.7	343736	64237.9	64616.4	196639	302746	0.466251	0.00192604	0.632765	0.00975305	0.334367	6.3641e-05
ENSP00000287295	4	263.01	2.60897e-07	AIFM1	AIFM1|HGNC Symbol|apoptosis-inducing factor, mitochondrion-associated, 1 [Source:HGNC Symbol;Acc:8768]|X|ENSG00000156709|ENST00000287295	2.83866e+06	1.84929e+06	2.06021e+06	1.68684e+06	2.06747e+06	1.71723e+06	1.19961e+06	1.27045e+06	1.55776e+06	1.02476e+06	1.44626e+06	1.27127e+06	1.28736e+06	1.54184e+06	1.47497e+06	1.36229e+06	1.35985e+06	930146	1.34923e+06	1.57574e+06	819126	648114	825773	757446	786412	1.143e+06	1.11076e+06	663055	541047	1.07821e+06	824660	0.651915	0.0164074	0.617559	0.011648	0.398881	0.00188451
ENSP00000223836	10	657.54	0.0230745	AK1	AK1|HGNC Symbol|adenylate kinase 1 [Source:HGNC Symbol;Acc:361]|9|ENSG00000106992|ENST00000223836	3.14175e+06	2.02886e+06	3.15941e+06	2.21462e+06	2.52498e+06	3.47363e+06	2.84728e+06	2.14732e+06	1.89411e+06	1.96357e+06	894346	5.11444e+06	3.1322e+06	4.57321e+06	1.67291e+06	1.78149e+06	1.92215e+06	1.63683e+06	3.10097e+06	1.98733e+06	985788	1.75541e+06	1.70229e+06	1.39981e+06	1.45555e+06	1.23383e+06	1.5037e+06	1.42565e+06	763765	2.18564e+06	997532	0.842938	0.365999	0.991128	0.962927	0.551783	0.00376507
ENSP00000371230	5	279.17	2.61359e-05	AK3	AK3|HGNC Symbol|adenylate kinase 3 [Source:HGNC Symbol;Acc:17376]|9|ENSG00000147853|ENST00000381809	1.62129e+06	1.37499e+06	1.16471e+06	861861	1.1346e+06	821953	1.16548e+06	1.29898e+06	1.57246e+06	780612	1.31785e+06	1.06039e+06	718073	647540	639083	1.01557e+06	801831	1.02925e+06	757919	868502	460838	295060	429187	629452	538521	1.03884e+06	766117	598352	355752	418961	433802	0.941585	0.696675	0.649538	0.0225473	0.446942	0.0026737
ENSP00000322175	6	298.22	0.0481948	AK4	AK4|HGNC Symbol|adenylate kinase 4 [Source:HGNC Symbol;Acc:363]|1|ENSG00000162433|ENST00000327299	530004	983396	1.6718e+06	1.01239e+06	895368	791821	1.39695e+06	809126	987733	1.68998e+06	883132	845000	1.10532e+06	698525	829010	850044	1.22027e+06	511827	921566	728034	320217	443041	1.10987e+06	453800	370530	1.39339e+06	947268	607012	281702	509541	432432	1.07317	0.761912	0.788325	0.329983	0.642905	0.137732
ENSP00000312606	1	120.66	0.00444251	AKR1A1	AKR1A1|HGNC Symbol|aldo-keto reductase family 1, member A1 (aldehyde reductase) [Source:HGNC Symbol;Acc:380]|1|ENSG00000117448|ENST00000351829	81075.8	48016.2	53897.6	69041.2	58837.2	59326.6	45150.5	37533.7	77442.4	44073.7	67702.9	21794.5	70223.6	64022.1	39580.2	46948.4	54965.1	34844.4	50104.1	43297.6	40083.7	48556.8	38739.9	15889.4	33797	54278.1	23970.6	13310.5	23499.1	40885.6	37372	0.887917	0.439969	0.749295	0.0643558	0.531253	0.00350526
ENSP00000285930	7	364.4	0.000645767	AKR1B1	AKR1B1|HGNC Symbol|aldo-keto reductase family 1, member B1 (aldose reductase) [Source:HGNC Symbol;Acc:381]|7|ENSG00000085662|ENST00000285930	1.04558e+06	967306	919467	680538	841843	601742	1.22473e+06	627920	696250	519847	832241	876760	1.00765e+06	585835	959537	639909	511471	456255	652466	1.28225e+06	518557	475616	386078	474667	662457	541094	346562	519391	291551	575263	359878	0.84231	0.280075	0.840756	0.202012	0.519958	0.000614192
ENSP00000235835	1	16.73	0.000774755	AKR7A2	AKR7A2|HGNC Symbol|aldo-keto reductase family 7, member A2 (aflatoxin aldehyde reductase) [Source:HGNC Symbol;Acc:389]|1|ENSG00000053371|ENST00000235835	61524.4	73586.3	46739.2	23079.4	46917.7	26001.7	40630.4	45108.2	33498.8	39345.2	40325.2	29462	31434	33496.3	38203.4	28078.6	24121	20959.3	29508.9	44524.2	19509.1	22284.5	23540.3	23182.2	23913.4	42636.1	25369.4	16982.9	15915.2	22252.9	26981.6	0.7442	0.209212	0.594204	0.071653	0.482552	0.0344852
ENSP00000277315	1	58.4	0.00155043	ALAD	ALAD|HGNC Symbol|aminolevulinate dehydratase [Source:HGNC Symbol;Acc:395]|9|ENSG00000148218|ENST00000277315	118346	72641.3	158740	102369	80691.6	50849.2	70499.4	64368.7	49791.8	35947.7	45733.2	51034	46789.2	32404.6	46413.1	36918.4	57779.4	22111.8	72953.5	31986.6	23687.3	9336.36	41368.4	27280.1	33415.5	90479.5	78440.1	40058.6	22836.3	36914.6	13415.7	0.496117	0.0216203	0.396104	0.0109464	0.369327	0.0073327
ENSP00000295897	43	3740.92	7.15632e-05	ALB	ALB|HGNC Symbol|albumin [Source:HGNC Symbol;Acc:399]|4|ENSG00000163631|ENST00000295897	2.18701e+08	1.98165e+08	3.3209e+08	3.60658e+08	2.80317e+08	2.39243e+08	1.89374e+08	2.48333e+08	2.78055e+08	2.85581e+08	2.93547e+08	3.25926e+08	2.85625e+08	1.20198e+08	3.24567e+08	2.06624e+08	1.9643e+08	1.95041e+08	2.22976e+08	2.70229e+08	1.77873e+08	9.45801e+07	1.54027e+08	1.12016e+08	9.88509e+07	2.12171e+08	1.8974e+08	9.69685e+07	5.91838e+07	1.60181e+08	1.46346e+08	0.919791	0.549091	0.836549	0.265271	0.476306	0.00592746
ENSP00P02769	10	894.01	0.277721	ALBU_BOVIN	ALBU_BOVIN|MGI (curated)|Serum albumin OS=Bos taurus GN=ALB PE=1 SV=4	127773	101125	88105.5	85050.1	80710.6	121860	191740	59484.3	105183	68290	80285.1	98719.2	6.8919e+06	98919	90807.2	73754.7	77712.4	61273.1	62905.5	100506	52383.5	88861.9	91818.1	39930	68303.1	74847.8	49320.5	39603.6	38435.2	55384.4	47113.8	1.08203	0.725254	7.88053	0.354981	0.614811	0.00735233
ENSP00000261733	18	1260.46	3.04326e-05	ALDH2	ALDH2|HGNC Symbol|aldehyde dehydrogenase 2 family (mitochondrial) [Source:HGNC Symbol;Acc:404]|12|ENSG00000111275|ENST00000261733	8.67575e+06	7.10948e+06	5.26111e+06	4.57397e+06	6.70271e+06	5.76483e+06	3.4513e+06	4.73772e+06	5.33416e+06	5.39232e+06	4.76144e+06	4.95557e+06	4.32499e+06	5.95498e+06	5.81867e+06	5.45671e+06	5.29368e+06	3.51048e+06	4.99859e+06	4.29595e+06	2.13022e+06	2.67194e+06	3.22606e+06	2.90941e+06	2.40615e+06	3.79781e+06	3.76861e+06	2.4782e+06	1.61489e+06	2.73031e+06	3.50449e+06	0.759051	0.100053	0.723012	0.0676266	0.450266	0.00601033
ENSP00000176643	2	89.03	0.829508	ALDH3A2	ALDH3A2|HGNC Symbol|aldehyde dehydrogenase 3 family, member A2 [Source:HGNC Symbol;Acc:403]|17|ENSG00000072210|ENST00000176643	27548.9	16028	48025.9	23035.2	19059.2	40283.2	27026.5	32540.3	33728.2	29361.5	27453.2	5257.41	63850.1	25356.9	34270.8	21911.6	26296	22789.4	18396.2	47514.1	22819.7	27210.3	58008.6	18674.6	21406.3	60823.1	19419.1	41409.6	7823.94	27848.2	18219.4	1.18672	0.444161	1.07879	0.788995	1.12509	0.682558
ENSP00000290597	5	291.18	0.0238805	ALDH4A1	ALDH4A1|HGNC Symbol|aldehyde dehydrogenase 4 family, member A1 [Source:HGNC Symbol;Acc:406]|1|ENSG00000159423|ENST00000290597	411369	376309	582564	537188	495503	572300	417880	305652	536110	353507	481390	486452	618502	575772	681833	363977	518901	284286	495235	413723	237911	258861	572541	275303	317631	394121	294057	279724	172611	385935	281654	0.924856	0.54438	0.973101	0.831099	0.672603	0.0119391
ENSP00000314649	6	267.85	1.33134e-05	ALDH5A1	ALDH5A1|HGNC Symbol|aldehyde dehydrogenase 5 family, member A1 [Source:HGNC Symbol;Acc:408]|6|ENSG00000112294|ENST00000348925	435001	324365	286140	273080	355445	254413	282033	284232	373191	269488	365340	366474	209613	298200	319808	280961	238834	218729	244348	252454	162990	170013	163615	200716	165868	269742	184514	160091	115652	200589	176043	0.910327	0.425816	0.774302	0.0619276	0.539668	0.00341109
ENSP00000342564	9	440.18	0.436495	ALDH6A1	ALDH6A1|HGNC Symbol|aldehyde dehydrogenase 6 family, member A1 [Source:HGNC Symbol;Acc:7179]|14|ENSG00000119711|ENST00000350259	756415	512714	521169	479491	528739	571544	252143	402431	753546	309233	548597	632032	478938	759888	563197	442611	353129	256877	486699	558716	231711	476284	597374	390168	365049	569365	383280	263613	296824	548383	323047	0.844937	0.368056	0.851126	0.2712	0.752787	0.0554348
ENSP00000387123	4	127.82	0.000151469	ALDH7A1	ALDH7A1|HGNC Symbol|aldehyde dehydrogenase 7 family, member A1 [Source:HGNC Symbol;Acc:877]|5|ENSG00000164904|ENST00000409134	390780	266741	320214	269038	304450	304099	139935	144502	345955	273018	242986	209519	186927	276188	216843	148617	151700	97174.5	179477	128564	77537.8	135935	175171	60825	76949.4	213555	123714	111056	71858.1	141580	113776	0.779221	0.133379	0.539106	0.000774175	0.394662	0.000150515
ENSP00000346827	3	176.6	7.14041e-05	ALDH9A1	ALDH9A1|HGNC Symbol|aldehyde dehydrogenase 9 family, member A1 [Source:HGNC Symbol;Acc:412]|1|ENSG00000143149|ENST00000354775	484582	323660	413213	355346	349823	248113	376240	270015	342668	318508	369717	328959	319803	237815	369166	337697	253960	215506	272517	281573	141703	176553	240676	174087	171826	257714	213571	229370	104008	233693	158525	0.832744	0.111654	0.715942	0.0147185	0.508668	0.000974811
ENSP00000336927	13	1369.11	6.87812e-06	ALDOA	ALDOA|HGNC Symbol|aldolase A, fructose-bisphosphate [Source:HGNC Symbol;Acc:414]|16|ENSG00000149925|ENST00000338110	1.62879e+07	1.33602e+07	1.69544e+07	1.68095e+07	1.54399e+07	8.01935e+06	8.18755e+06	1.23123e+07	9.79325e+06	9.98702e+06	1.16183e+07	1.60423e+07	8.2315e+06	1.12858e+07	1.20386e+07	1.10422e+07	7.32011e+06	5.36522e+06	1.03581e+07	1.07334e+07	6.12675e+06	7.96472e+06	7.12542e+06	5.68349e+06	8.41597e+06	6.22764e+06	8.79474e+06	6.47701e+06	4.94639e+06	4.48845e+06	5.93997e+06	0.63323	0.000212547	0.624866	0.000275721	0.41891	3.17955e-06
ENSP00000226253	8	938.46	0.000452386	ALDOC	ALDOC|HGNC Symbol|aldolase C, fructose-bisphosphate [Source:HGNC Symbol;Acc:418]|17|ENSG00000109107|ENST00000226253	1.82868e+06	1.31041e+06	1.12854e+06	1.09901e+06	1.44688e+06	1.34093e+06	935287	1.12507e+06	711133	1.4607e+06	1.56443e+06	1.5565e+06	1.12602e+06	1.402e+06	1.25772e+06	1.28056e+06	988734	784070	1.32843e+06	999982	539766	854661	612798	582405	706874	506540	1.04374e+06	682665	528287	663647	978434	0.872964	0.381706	0.826575	0.186038	0.525428	0.0050137
ENSP00000265132	2	148.99	0.336572	AMBP	AMBP|HGNC Symbol|alpha-1-microglobulin/bikunin precursor [Source:HGNC Symbol;Acc:453]|9|ENSG00000106927|ENST00000265132	148528	100875	119180	103393	124415	165928	162195	121333	63162	267354	142408	132602	499664	195720	257357	234679	230720	70555.1	132492	229051	141223	163970	267244	203409	158636	72701.1	395331	87389.3	186857	99215.6	148552	1.28883	0.27561	1.78076	0.0346806	1.49508	0.0896116
ENSP00000280772	2	37.55	0.000219972	ANK3	ANK3|HGNC Symbol|ankyrin 3, node of Ranvier (ankyrin G) [Source:HGNC Symbol;Acc:494]|10|ENSG00000151150|ENST00000280772	42903.3	56142.4	44240.1	34298.3	31104.2	45362.3	140544	38829.9	52835.2	476452	107156	76636.4	227354	524611	493377	528487	1.2676e+06	547605	329971	123539	95138.9	188050	1.90369e+06	531957	409922	1.13108e+06	298919	1.52116e+06	155906	260161	73025.4	3.43885	0.198025	10.0972	0.00781276	15.5109	0.0152683
ENSP00000306163	12	877.39	0.775139	ANKRD2	ANKRD2|HGNC Symbol|ankyrin repeat domain 2 (stretch responsive muscle) [Source:HGNC Symbol;Acc:495]|10|ENSG00000165887|ENST00000307518	395815	371153	1.17533e+06	1.33912e+06	645467	1.55251e+06	958382	1.35279e+06	830239	690347	1.09381e+06	1.23119e+06	426222	1.51016e+06	439295	664342	703461	1.74307e+06	570254	449467	1.79009e+06	610836	3.3976e+06	1.73932e+06	526533	399641	860021	3.00526e+06	508489	573773	217465	1.37473	0.258994	1.21312	0.544567	1.50742	0.353001
ENSP00000345848	2	139.59	0.0884976	ANP32B	ANP32B|HGNC Symbol|acidic (leucine-rich) nuclear phosphoprotein 32 family, member B [Source:HGNC Symbol;Acc:16677]|9|ENSG00000136938|ENST00000339399	100005	113737	46927	78605.7	85563.1	102893	53495.4	124757	15173.7	80599	91910.5	133062	127505	136949	84193.3	88855.4	74510.4	79787.1	115935	162927	88848.2	58443.2	53810.2	61227.5	71618.9	69306	90436.4	61828.8	75671.6	86991.8	87348.3	0.919623	0.734143	1.28587	0.131907	0.843478	0.317618
ENSP00000257497	5	302.33	0.000886897	ANXA1	ANXA1|HGNC Symbol|annexin A1 [Source:HGNC Symbol;Acc:533]|9|ENSG00000135046|ENST00000257497	263007	188756	717006	704919	367078	209336	156965	237774	243077	201732	282108	211387	387863	310147	178650	234519	240284	165731	272128	353066	189888	121904	138853	103840	220588	315806	195996	164607	140421	135002	159900	0.494991	0.11089	0.567588	0.156845	0.378647	0.0651907
ENSP00000265447	10	622.75	5.99431e-05	ANXA11	ANXA11|HGNC Symbol|annexin A11 [Source:HGNC Symbol;Acc:535]|10|ENSG00000122359|ENST00000265447	1.61485e+06	1.16375e+06	1.34165e+06	1.21817e+06	1.32463e+06	1.03885e+06	910726	1.03263e+06	843545	992830	1.31586e+06	775105	1.18472e+06	975444	1.22525e+06	1.00771e+06	1.01529e+06	615405	787759	1.33573e+06	745182	730298	969749	615080	726101	910848	834017	694576	537880	461740	625739	0.767222	0.0154079	0.725462	0.00619912	0.533241	0.000205241
ENSP00000346032	10	757.29	1.26356e-06	ANXA2	ANXA2|HGNC Symbol|annexin A2 [Source:HGNC Symbol;Acc:537]|15|ENSG00000182718|ENST00000332680	3.53217e+06	2.62071e+06	3.75976e+06	3.45758e+06	3.0204e+06	2.20837e+06	2.27072e+06	2.43837e+06	3.68708e+06	2.45178e+06	2.37149e+06	2.54461e+06	2.40447e+06	2.79982e+06	2.35569e+06	2.55992e+06	2.06952e+06	1.91618e+06	2.44863e+06	2.36029e+06	1.432e+06	1.39148e+06	1.34559e+06	1.29795e+06	1.54788e+06	2.77988e+06	1.85997e+06	1.51742e+06	1.24564e+06	1.20576e+06	1.31619e+06	0.784382	0.045341	0.6983	0.00417566	0.473069	0.000105084
ENSP00000377833	1	39.7	0.00806901	ANXA4	ANXA4|HGNC Symbol|annexin A4 [Source:HGNC Symbol;Acc:542]|2|ENSG00000196975|ENST00000394295	117852	86119.4	98887.7	80392.4	83987.4	114763	107873	87043.8	75646.5	132308	111408	78843.8	112595	132966	124681	100733	98589.1	82673.5	96363.5	117688	52305.9	64483.8	83769.2	62129.5	58854.7	126419	79145.3	66248.1	48399.3	56978	64567.7	1.12191	0.318062	1.06738	0.550065	0.760847	0.0423331
ENSP00000296511	6	540.1	0.00239475	ANXA5	ANXA5|HGNC Symbol|annexin A5 [Source:HGNC Symbol;Acc:543]|4|ENSG00000164111|ENST00000296511	997311	737528	1.56856e+06	1.20844e+06	901826	892646	604121	740741	941588	621069	947136	893369	935803	1.04488e+06	910182	791845	808912	523776	691044	1.11199e+06	525289	401046	775201	442629	531739	1.05631e+06	549321	629714	378216	654692	501890	0.730759	0.116496	0.760768	0.152607	0.546835	0.0221081
ENSP00000346550	19	1344.2	1.62301e-06	ANXA6	ANXA6|HGNC Symbol|annexin A6 [Source:HGNC Symbol;Acc:544]|5|ENSG00000197043|ENST00000354546	4.55586e+06	3.37399e+06	3.48361e+06	3.04346e+06	3.32812e+06	3.22235e+06	2.81514e+06	2.67216e+06	2.75081e+06	3.36693e+06	3.65717e+06	2.52538e+06	3.37908e+06	2.31218e+06	2.85747e+06	2.67797e+06	2.5356e+06	1.90564e+06	2.75648e+06	3.75365e+06	2.02495e+06	1.75618e+06	1.58014e+06	1.6783e+06	1.67046e+06	2.53539e+06	2.08452e+06	1.46937e+06	1.14601e+06	1.74314e+06	2.42825e+06	0.866111	0.164498	0.751429	0.0234759	0.508623	0.000860636
ENSP00000362010	4	211.98	0.00193698	ANXA7	ANXA7|HGNC Symbol|annexin A7 [Source:HGNC Symbol;Acc:545]|10|ENSG00000138279|ENST00000372919	229484	169878	243762	213229	187072	163107	169755	139093	224168	180558	197559	36881.1	158658	97457.8	194336	133000	140128	114864	111202	193205	110602	97606.3	158780	94211.8	86838.1	168158	122517	89427	58733.6	37413.5	91278.1	0.857944	0.137241	0.618317	0.00191332	0.48157	0.000135577
ENSP00000262325	1	26.46	0.107113	AP2B1	AP2B1|HGNC Symbol|adaptor-related protein complex 2, beta 1 subunit [Source:HGNC Symbol;Acc:563]|17|ENSG00000006125|ENST00000262325	966.512	4320.62	1291.59	131.49	2062.77	11214.2	10763.3	2802.98	3177.46	8375.81	1728.9	319.802	13718.7	14680.6	7286.91	10983.7	11993.5	6684.17	4943.33	1028.27	686.387	2102.67	8141.27	2431.9	1999.59	6872.69	4102.68	7143.45	993.999	3662.96	4802.45	3.61552	0.047202	4.12205	0.0130529	2.40817	0.0377059
ENSP00000292807	1	21.62	0.00217295	AP2M1	AP2M1|HGNC Symbol|adaptor-related protein complex 2, mu 1 subunit [Source:HGNC Symbol;Acc:564]|3|ENSG00000161203|ENST00000292807	111366	101201	114398	142167	120758	83624.3	64811.7	94719.1	133391	52583.6	118974	107873	119433	93495.7	96005.6	73823.6	100635	74447.5	61931.1	141419	78837.5	26891.5	45389.5	56334	60828.8	51165.1	80356.7	79143.4	64706	83499.9	89484.9	0.774302	0.103551	0.803457	0.0423627	0.540609	0.000141852
ENSP00000426429	1	39.33	0.0726088	APBB2	APBB2|HGNC Symbol|amyloid beta (A4) precursor protein-binding, family B, member 2 [Source:HGNC Symbol;Acc:582]|4|ENSG00000163697|ENST00000512510	16302	13197	34499.9	18043.3	22556.8	12102.6	19014	19168.8	2275.5	21282.5	7621.81	51978.1	41156.3	16324.8	5813.98	22757.3	24894.6	11064.5	11151.2	27668.8	3176.58	5239.55	2309.16	8876.68	16716.1	6865.97	6459.71	14557.9	12896.4	6406.34	8793.58	0.649029	0.165801	1.03245	0.9142	0.426015	0.0280343
ENSP00000255040	4	244.79	0.938064	APCS	APCS|HGNC Symbol|amyloid P component, serum [Source:HGNC Symbol;Acc:584]|1|ENSG00000132703|ENST00000255040	788496	578216	717192	631111	643701	834585	925922	447221	623607	608382	1.79647e+06	309733	2.05923e+06	654849	1.53946e+06	762163	888061	391176	548854	742860	449435	974239	901062	420562	406029	908700	661609	206289	662086	2.07067e+06	674298	1.29915	0.360321	1.24241	0.383663	1.17389	0.498906
ENSP00000296456	1	66.87	0.0666215	APEH	APEH|HGNC Symbol|acylaminoacyl-peptide hydrolase [Source:HGNC Symbol;Acc:586]|3|ENSG00000164062|ENST00000296456	28538.3	10934.7	42987.9	22186.1	13270.5	11781	18134.8	15767.6	20427	13908.1	19973.8	5637.98	21511.7	10333.6	18936.9	11358	14312	8493.98	16118.8	22022.5	7354.91	11337.1	13786.6	11781.7	8087.12	24653.9	13583.3	12700.3	11567.4	7419.98	11745.6	0.706654	0.303473	0.577016	0.163484	0.537083	0.133081
ENSP00000236850	11	591.01	0.043235	APOA1	APOA1|HGNC Symbol|apolipoprotein A-I [Source:HGNC Symbol;Acc:600]|11|ENSG00000118137|ENST00000236850	1.70264e+06	1.37377e+06	896225	851250	1.37897e+06	4.04287e+06	673093	1.01044e+06	507964	801416	259986	9.61123e+06	1.98147e+06	438280	619098	1.47315e+06	1.17709e+06	813065	2.41222e+06	527056	557253	271301	415956	527008	659031	213352	800563	301493	148206	2.33445e+06	291758	0.980163	0.968514	1.58072	0.43817	0.480676	0.0281253
ENSP00000357218	2	122.52	0.00322923	APOA1BP	APOA1BP|HGNC Symbol|apolipoprotein A-I binding protein [Source:HGNC Symbol;Acc:18453]|1|ENSG00000163382|ENST00000368235	129824	92359.5	146422	98744.6	103189	87629.6	101884	78080.6	52883.4	102439	97894.5	55377	88958.7	110959	101147	78688.9	77224.4	52749.6	60583.2	115797	50123.2	67168.6	78088.3	44401.3	33984.6	87648.9	72489.2	49421.4	49308.4	74401.1	64127.7	0.7607	0.0680685	0.693737	0.0248826	0.544256	0.00375603
ENSP00000350425	9	457.16	0.687984	APOA4	APOA4|HGNC Symbol|apolipoprotein A-IV [Source:HGNC Symbol;Acc:602]|11|ENSG00000110244|ENST00000357780	140558	120841	65741.7	73186.8	86555.7	181444	51781.8	84556.3	21160.5	76266.2	47156.2	206883	90147.4	32802.4	66209.6	32066.6	57480.4	35743.9	138447	44894.1	60505.7	35995.8	70545	133324	100402	40657.6	94544.8	36899	46832.5	890447	73526.7	0.791369	0.472167	0.785793	0.377701	1.56421	0.527922
ENSP00000244669	4	116.39	0.433436	APOBEC2	APOBEC2|HGNC Symbol|apolipoprotein B mRNA editing enzyme, catalytic polypeptide-like 2 [Source:HGNC Symbol;Acc:605]|6|ENSG00000124701|ENST00000244669	180387	127817	391991	327200	206924	248438	416304	204118	104266	314323	117952	432767	480659	523518	134394	240383	190966	280405	324578	131640	105499	237684	289553	141780	124046	118640	133694	297930	114560	277791	118514	0.948835	0.858772	1.15238	0.594024	0.751098	0.304817
ENSP00000345179	3	155.95	0.263686	APOD	APOD|HGNC Symbol|apolipoprotein D [Source:HGNC Symbol;Acc:612]|3|ENSG00000189058|ENST00000343267	27747.5	37118.9	101106	97943.6	60432.5	24871.6	48563.7	57057.3	43665.6	113661	62746.7	100195	73148.3	210132	48508.7	81207.2	48737.5	103268	72325.8	90044.1	99844.3	40538.5	212454	25287.8	12813.6	31465.9	31194.9	59149.6	218957	40185.1	52783.4	0.900692	0.749097	1.42965	0.210632	1.11736	0.794034
ENSP00000252486	5	181.93	0.373803	APOE	APOE|HGNC Symbol|apolipoprotein E [Source:HGNC Symbol;Acc:613]|19|ENSG00000130203|ENST00000252486	7426.96	6826.73	7515.43	7010.28	5748.12	16046.8	8649.46	7798	6930.13	18262.5	12383	3402.64	125749	10481.2	6070.82	10615.7	21053.7	14161.5	28981.2	35978.6	8609.72	5413.69	17853.4	6991.17	13309.8	11946.5	11713.3	6086.75	14915.8	337585	16312.2	1.69116	0.05453	3.83902	0.122579	6.40253	0.282344
ENSP00000205948	2	150.41	0.143011	APOH	APOH|HGNC Symbol|apolipoprotein H (beta-2-glycoprotein I) [Source:HGNC Symbol;Acc:616]|17|ENSG00000091583|ENST00000205948	668627	516457	490268	561807	599522	546716	316876	648360	94496.8	527280	294612	645428	542169	147731	553923	323052	645079	300944	316194	1.11966e+06	572263	197668	324461	312191	381843	86389.6	466459	185310	243210	510405	617260	0.713375	0.116437	0.910648	0.590023	0.586107	0.00195568
ENSP00000333229	1	15.43	0.0265496	APOL4	APOL4|HGNC Symbol|apolipoprotein L, 4 [Source:HGNC Symbol;Acc:14867]|22|ENSG00000100336|ENST00000332987	14712.8	2245.12	5504.53	5009.48	5002.73	5254.79	1651.89	7384.78	18870.8	15271.5	8398.16	3435.33	3210.49	8203.51	7451.65	4881.83	3969.31	3961.14	4046.96	6862.88	4632.05	3305.49	2679.88	1255.46	1325.7	3859.92	4413.41	4754.9	3454.78	3068.57	4023.38	1.45836	0.401668	0.779919	0.548203	0.494871	0.200299
ENSP00000362268	1	15.87	0.0962505	APOOL	APOOL|HGNC Symbol|apolipoprotein O-like [Source:HGNC Symbol;Acc:24009]|X|ENSG00000155008|ENST00000373173	64419.6	65632.5	7681.71	6464.93	52705.8	93231	3706.61	10263.6	12960	1121.01	3521.08	102916	14732.5	88428.7	6390.63	66275.4	4898.12	37896.2	40774.5	10840.9	1016.61	2.96764	346.106	55666	61369.7	3036.01	37267	6749.91	679.756	8885.86	23.1467	0.528189	0.372715	0.95013	0.914213	0.441906	0.199226
ENSP00000311165	1	95.92	0.31095	AQP1	AQP1|HGNC Symbol|aquaporin 1 (Colton blood group) [Source:HGNC Symbol;Acc:633]|7|ENSG00000240583|ENST00000311813	11923.5	15984.7	26912.7	12504.9	2644.51	12275.1	100223	3437.96	81439.6	96387.3	3610.18	4439.44	5737.56	3462.04	22827.7	5817.04	9783.41	3144.62	4623	6872.3	18256.5	17330.4	26866.4	6985.76	6573.39	109467	71839.5	1615.62	5449.45	3993.93	2421.73	3.54165	0.129364	0.60714	0.259849	1.80464	0.374614
ENSP00000256682	2	244.1	0.0732491	ARF3	ARF3|HGNC Symbol|ADP-ribosylation factor 3 [Source:HGNC Symbol;Acc:654]|12|ENSG00000134287|ENST00000256682	147698	69249.5	194536	93348.3	85820.5	77807.9	152511	84320.8	90694.9	144124	75058.6	101423	108087	80950.3	79286.6	69699.7	89195	59586.4	79159.6	119995	65125.5	71199.7	177100	39036.3	36394.9	188391	59091.5	46327.7	41010.8	49268.7	47051.2	0.881112	0.621949	0.721667	0.234053	0.639015	0.182091
ENSP00000306010	1	121.21	0.481324	ARF4	ARF4|HGNC Symbol|ADP-ribosylation factor 4 [Source:HGNC Symbol;Acc:655]|3|ENSG00000168374|ENST00000303436	8614.32	3095.06	8746.69	1843.8	3602.11	2465.6	14065.2	4672.8	2755.27	12386.9	4196.81	563.216	7459.49	6723.95	4563.06	2763.2	8410.56	1777.98	3079.71	9564.92	3736.2	4019.07	18774.6	784.148	226.219	17010.6	2730.03	2733.24	1845.04	1243.95	2229.41	1.30436	0.551597	0.938968	0.860737	0.99599	0.993747
ENSP00000310491	2	35.89	0.378616	ARHGAP1	ARHGAP1|HGNC Symbol|Rho GTPase activating protein 1 [Source:HGNC Symbol;Acc:673]|11|ENSG00000175220|ENST00000311956	46496.3	37545.2	84797.7	54858	36780.8	68183.1	84961.4	62165.5	50494.6	86686.1	55634.7	8357.88	115441	66414.8	73995.1	44186.4	81709.8	32039.5	52656.1	64072	29181.2	41793.6	86190.8	34135.5	27924.5	70999.9	31746.9	51978.3	21516.5	43408.3	40913.9	1.30569	0.179397	1.09041	0.725125	0.864964	0.534271
ENSP00000455593	1	22.98	3.89466e-07	ARHGAP11A	ARHGAP11A|HGNC Symbol|Rho GTPase activating protein 11A [Source:HGNC Symbol;Acc:15783]|15|ENSG00000198826|ENST00000562481	328668	197338	287489	246497	245475	182051	142414	197641	191016	158591	171478	45028.8	96845.3	94924.7	147314	139834	119022	107252	122073	167313	106556	93075.1	121171	90506.7	64254.8	98462.5	114011	109940	90570.9	59311.7	102563	0.665913	0.0134245	0.438986	0.00103653	0.361506	0.00104236
ENSP00000389940	1	16.57	0.0121454	ARHGAP21	ARHGAP21|HGNC Symbol|Rho GTPase activating protein 21 [Source:HGNC Symbol;Acc:23725]|10|ENSG00000107863|ENST00000418033	1323.29	634.429	1639.31	640.205	733.599	609.728	466.921	1227.19	273.185	285.134	135.693	0	14774.6	5697.59	3959.2	2808.2	2216.4	2961.24	3014.17	4489.95	175.415	456.471	72.6163	0	254.215	811.208	159.173	0	77.2719	66.3034	0	0.502573	0.0947746	4.0332	0.0489326	0.190839	0.0135153
ENSP00000269321	1	39.59	0.00197471	ARHGDIA	ARHGDIA|HGNC Symbol|Rho GDP dissociation inhibitor (GDI) alpha [Source:HGNC Symbol;Acc:678]|17|ENSG00000141522|ENST00000269321	70880.1	97797.2	65089.9	67175.5	67239.3	46164.2	32919.6	50070.5	33371.7	38819.3	43216.3	35055	91088.6	78732.6	65340.3	65806.2	31860.6	29660	46198.7	63336.8	38561.2	28236.6	45204.5	30756.2	34919.3	34018.8	20109.9	41948.1	80529.2	23189.7	21612.3	0.553534	0.00319235	0.740992	0.0581001	0.489601	0.00100399
ENSP00000228945	2	48.34	0.00211748	ARHGDIB	ARHGDIB|HGNC Symbol|Rho GDP dissociation inhibitor (GDI) beta [Source:HGNC Symbol;Acc:679]|12|ENSG00000111348|ENST00000228945	55422	88721.8	72774.7	61682.2	58309.5	50950.6	56210	83874.3	92396	72363.6	62053.6	86633.3	76892.5	69984.6	54086.4	49969.3	59668.9	48755.8	59707.5	93986.9	47362.9	37163.6	37989.6	40742.2	70245.5	49161.1	56929	50919.9	38385.8	20257.4	34037.4	1.03353	0.807374	0.960268	0.745655	0.646807	0.0126793
ENSP00000261636	2	46.77	0.451461	ARL1	ARL1|HGNC Symbol|ADP-ribosylation factor-like 1 [Source:HGNC Symbol;Acc:692]|12|ENSG00000120805|ENST00000261636	164933	109023	96366.6	80538.7	114533	164778	162104	112841	147249	126242	120731	36575.2	196121	87947.4	144955	110713	135036	130044	113588	211967	120709	100330	252378	102004	46731.7	147080	89339.1	109913	90752.3	53096.5	96426.9	1.22915	0.168119	1.13872	0.475282	0.962205	0.85642
ENSP00000260746	1	25.35	0.51017	ARL3	ARL3|HGNC Symbol|ADP-ribosylation factor-like 3 [Source:HGNC Symbol;Acc:694]|10|ENSG00000138175|ENST00000260746	7156.08	15467.5	13101	12137.7	8458.33	8896.4	10328.8	7578.88	8283.97	940.1	5199.03	5120.7	15200.2	14371.9	1.14751	3385.13	0	2198.74	8011.88	23953.8	6807.05	6056.49	2820.67	7020.02	7478.11	6595.39	0	2570.94	7032.45	4615.55	8657.32	0.610008	0.0623951	0.701791	0.265271	0.469162	0.0121551
ENSP00000273258	2	84.14	0.304991	ARL6IP5	ARL6IP5|HGNC Symbol|ADP-ribosylation-like factor 6 interacting protein 5 [Source:HGNC Symbol;Acc:16937]|3|ENSG00000144746|ENST00000273258	98804.8	50350	78815.9	12455	55649.1	99919.2	55131.1	21208.1	70974.7	36525	31903	3328.71	26684.5	77443.4	7263.34	80840.5	16070.9	49830.6	16653.6	31961.4	12232.1	1656.28	12503	67827.5	62639.6	90303.9	120444	10807.2	11402.9	21399.7	15956.8	0.888461	0.734149	0.544304	0.156737	0.700736	0.384058
ENSP00000256496	1	17.01	0.228148	ARL8B	ARL8B|HGNC Symbol|ADP-ribosylation factor-like 8B [Source:HGNC Symbol;Acc:25564]|3|ENSG00000134108|ENST00000256496	21909.9	11664	31423	8132.73	19855.6	12860	22465.6	7810.99	21577.9	21821.6	22218.1	8358.89	19848.6	16913	14144.4	11733.7	15906.8	11936.4	9532.99	18833.3	13945.2	11686.2	23726.7	7709.63	7935.02	34575.9	11805.7	7533.38	5777.41	5635.81	12917.5	0.974656	0.924902	0.759009	0.344183	0.69529	0.292029
ENSP00000228825	1	55.82	6.15861e-06	ARPC3	ARPC3|HGNC Symbol|actin related protein 2/3 complex, subunit 3, 21kDa [Source:HGNC Symbol;Acc:706]|12|ENSG00000111229|ENST00000228825	50327.2	40082.3	40102	41199.9	38760.3	28591.5	35285.5	36812.1	64637.7	33828.3	35798.5	42686.7	44252.1	39864.2	35239	30569.7	25616.1	25155.5	41830.3	58326.1	25593.4	16505.8	28288.2	23272.9	24144.2	26768	19113.2	20588.7	17710.8	14369.8	16368.8	0.930266	0.619637	0.876919	0.213349	0.492062	2.93417e-05
ENSP00000380427	1	42.05	0.00259222	ARPC4-TTLL3	ARPC4-TTLL3|HGNC Symbol|ARPC4-TTLL3 readthrough [Source:HGNC Symbol;Acc:38830]|3|ENSG00000250151|ENST00000397256	32134.9	26381.1	35939.4	17355	27156.9	27130.3	29002	18195.2	26352.4	24462.6	17970.7	19518.9	32996	26673.9	24678.8	16411.3	18852.3	11717.7	22903.6	34737.5	15045.6	7106.17	19751.9	12862.7	16720.5	28156.8	17116.8	13481.7	9940.98	9228.84	12600.7	0.858195	0.320208	0.804275	0.201939	0.528783	0.0089305
ENSP00000353124	1	17.79	0.000773547	ARRB1	ARRB1|HGNC Symbol|arrestin, beta 1 [Source:HGNC Symbol;Acc:711]|11|ENSG00000137486|ENST00000360025	536.077	454.981	256.502	1448.44	913.868	275.752	2681.71	1067.87	2055.34	4177.02	1391.17	524.412	5826.8	5248.46	2670.97	4235.77	6948.16	6719.17	3237.47	4479.01	4474.51	4142.25	1750.97	5521.53	4088.07	6348.07	3747.65	2201.91	1435.66	977.058	1855.98	2.68912	0.0849037	6.14493	0.000139812	4.44187	0.00194834
ENSP00000262097	5	327.26	0.080293	ASAH1	ASAH1|HGNC Symbol|N-acylsphingosine amidohydrolase (acid ceramidase) 1 [Source:HGNC Symbol;Acc:735]|8|ENSG00000104763|ENST00000262097	609379	331221	775701	536346	455881	228375	501515	364808	240539	429373	381652	283917	421761	496504	624463	517500	431512	370530	597519	407627	167630	312978	813583	206430	166842	522984	341748	186089	274755	241159	260407	0.660341	0.0729306	0.79729	0.245093	0.614167	0.0583594
ENSP00000370718	1	23.1	0.239199	ASMTL	ASMTL|HGNC Symbol|acetylserotonin O-methyltransferase-like [Source:HGNC Symbol;Acc:751]|X|ENSG00000169093|ENST00000381317	3783.39	1636.07	2552.21	1260.73	2145.06	2691.02	565.998	1922.88	3661.99	1405.08	850.443	0	1151.22	910.777	2134.16	1176.84	2609.55	265.143	0	1472.34	774.757	1064.78	1297.3	1131.04	766.554	1507.97	0	338.076	305.618	132.741	987.434	0.812822	0.526706	0.46121	0.0475259	0.330984	0.0211953
ENSP00000364694	6	240.3	0.438891	ASPN	ASPN|HGNC Symbol|asporin [Source:HGNC Symbol;Acc:14872]|9|ENSG00000106819|ENST00000375544	286681	184488	82131.1	70898.9	168821	166980	171805	76037.9	116823	71835.2	159452	36872	1.97926e+06	58579.6	338524	52150.5	374302	46011.2	25673.8	654445	138507	188200	25318	40929.9	282175	201558	39097.1	91345.6	17839.6	37434.6	100376	0.801719	0.49689	2.33558	0.301735	0.645806	0.279944
ENSP00000339016	2	55.01	0.0037588	ATAD1	ATAD1|HGNC Symbol|ATPase family, AAA domain containing 1 [Source:HGNC Symbol;Acc:25903]|10|ENSG00000138138|ENST00000328142	62931.4	52578.8	78212.7	66496.9	55257	55819.6	59799.8	60784.9	51966	70262.1	52031.1	32761.1	47548	45812.4	54071.1	39821.3	59712.1	34513.7	34338.5	58536.9	21619.8	40362.4	55462.5	19700	24684.3	54966.9	56219.5	44304.7	22017.3	16953.9	31810	0.926279	0.413148	0.679503	0.00735646	0.580838	0.00203792
ENSP00000368030	1	84.25	0.0209085	ATAD3A	ATAD3A|HGNC Symbol|ATPase family, AAA domain containing 3A [Source:HGNC Symbol;Acc:25567]|1|ENSG00000197785|ENST00000378755	1083.41	4832.06	7141.08	2866.75	5815.38	1924.44	17817.5	8426.94	2891.82	15484.5	13168.7	3427.47	23556.8	15530.3	14264.9	11874.4	17053.5	9450.14	9569.17	19724.7	11111.7	7891.23	17445	4113.07	8646.61	16675.9	8967.75	11326.5	10565	3377.61	8206.59	2.28908	0.0986784	3.11802	0.000801897	2.236	0.0108807
ENSP00000236959	2	61.22	0.236104	ATIC	ATIC|HGNC Symbol|5-aminoimidazole-4-carboxamide ribonucleotide formyltransferase/IMP cyclohydrolase [Source:HGNC Symbol;Acc:794]|2|ENSG00000138363|ENST00000236959	65775.7	55489	96731.7	86152.1	67261.2	67731	85739.4	103858	95242	120850	115096	62329.5	105470	91069.3	122097	77353.3	105133	62967.4	63174.4	101657	50130.1	62044.8	117239	48699.6	45382.6	95347.1	176221	37149.6	44777.2	43364.8	76244.9	1.32046	0.0579537	1.13269	0.376123	1.00491	0.981967
ENSP00000295598	3	820.01	0.410955	ATP1A1	ATP1A1|HGNC Symbol|ATPase, Na+/K+ transporting, alpha 1 polypeptide [Source:HGNC Symbol;Acc:799]|1|ENSG00000163399|ENST00000295598	9635.24	10632.9	34482.6	5004.68	13805.5	9054.14	155039	5783.89	72045.4	176255	21423	4084.98	34094.9	12487.2	40565.1	12388.2	39739.3	16812.3	2959.38	19067.8	13089.7	24452.1	215602	5892.61	9034.93	234345	56855	6224.52	5625.25	4998.03	29377.7	4.97999	0.117561	1.32739	0.492517	4.02664	0.151783
ENSP00000302397	5	868.83	0.0820028	ATP1A3	ATP1A3|HGNC Symbol|ATPase, Na+/K+ transporting, alpha 3 polypeptide [Source:HGNC Symbol;Acc:801]|19|ENSG00000105409|ENST00000302102	56130.2	59693.7	90005.4	24031.3	50185.2	46981.2	141464	41765.1	134119	272470	262303	3790.93	88682.1	14695.8	114350	30894.2	41047.1	27681.7	8349.31	79270.6	21265.5	52274.7	156243	19277.3	40277.3	347769	129322	12395.9	11290	9031.51	66219.9	2.67546	0.0709083	0.76778	0.430735	1.50708	0.435007
ENSP00000356787	5	194.23	0.325056	ATP1B1	ATP1B1|HGNC Symbol|ATPase, Na+/K+ transporting, beta 1 polypeptide [Source:HGNC Symbol;Acc:804]|1|ENSG00000143153|ENST00000367813	306168	200938	631537	168132	256118	240577	629798	111205	345327	990165	489122	61928.1	308359	178544	385313	182961	289251	135677	88528.3	388490	176855	330474	882165	126696	137627	849788	353383	83128.4	107245	88943.3	269523	1.49626	0.338935	0.702514	0.348609	1.03301	0.936488
ENSP00000311186	26	1916.74	0.0119518	ATP2A2	ATP2A2|HGNC Symbol|ATPase, Ca++ transporting, cardiac muscle, slow twitch 2 [Source:HGNC Symbol;Acc:812]|12|ENSG00000174437|ENST00000308664	1.23101e+07	9.66302e+06	1.35856e+07	8.20472e+06	1.02004e+07	4.74193e+06	1.39452e+07	8.19335e+06	1.31488e+07	1.29455e+07	8.34453e+06	2.12156e+06	8.3791e+06	4.98884e+06	6.00775e+06	9.67619e+06	5.81194e+06	6.14965e+06	3.61957e+06	9.70181e+06	5.03239e+06	6.1567e+06	5.67614e+06	5.66607e+06	5.04864e+06	8.58256e+06	1.23367e+07	4.19495e+06	3.29209e+06	1.54022e+06	5.7787e+06	0.946919	0.75574	0.569722	0.00433524	0.539924	0.00352873
ENSP00000340930	1	23.69	0.437015	ATP2B4	ATP2B4|HGNC Symbol|ATPase, Ca++ transporting, plasma membrane 4 [Source:HGNC Symbol;Acc:817]|1|ENSG00000058668|ENST00000341360	503.124	908.847	7413.29	0	530.834	1821.68	10149.9	753.378	776.313	5831.67	1914.08	0	1478.88	1570.67	2346.95	1281.95	4319.1	1707.83	1056.75	940.102	850.673	304.563	5816.15	1361.25	584.011	13811	5051.99	476.239	569.395	102.845	1007.84	1.89244	0.439952	0.831164	0.835802	1.55435	0.606314
ENSP00000282050	26	2310.59	3.68789e-05	ATP5A1	ATP5A1|HGNC Symbol|ATP synthase, H+ transporting, mitochondrial F1 complex, alpha subunit 1, cardiac muscle [Source:HGNC Symbol;Acc:823]|18|ENSG00000152234|ENST00000282050	1.39346e+08	1.08482e+08	6.66e+07	6.43509e+07	1.03843e+08	7.46608e+07	5.79426e+07	6.29757e+07	6.3175e+07	3.02869e+07	5.19073e+07	1.09167e+08	5.23168e+07	7.16274e+07	4.17599e+07	7.13898e+07	4.45239e+07	4.64348e+07	6.10207e+07	5.51196e+07	3.71645e+07	2.21817e+07	2.95999e+07	3.91343e+07	3.97246e+07	3.58916e+07	5.7746e+07	3.32725e+07	3.23128e+07	4.38101e+07	2.57919e+07	0.588708	0.0448285	0.611788	0.0537978	0.372409	0.011119
ENSP00000447571	1	2313.41	0.411384	ATP5B	ATP5B|HGNC Symbol|ATP synthase, H+ transporting, mitochondrial F1 complex, beta polypeptide [Source:HGNC Symbol;Acc:830]|12|ENSG00000110955|ENST00000553007	95959.7	91657.6	34084.6	25787.1	56922.9	37231.6	73438.6	61123.2	5402.5	39356.7	37722.8	65563.8	83381	48668.6	34933.1	50130.6	44107.1	29120.2	37878.1	38775.2	25929.6	29139.8	58343	31671.4	36983.3	35601.2	39834.3	35921.5	24825.9	52009.9	24017.4	0.696084	0.318829	0.75307	0.372441	0.605015	0.172128
ENSP00000262030	23	4088.32	2.83763e-06	ATP5B	ATP5B|HGNC Symbol|ATP synthase, H+ transporting, mitochondrial F1 complex, beta polypeptide [Source:HGNC Symbol;Acc:830]|12|ENSG00000110955|ENST00000262030	1.18394e+08	9.3412e+07	7.59648e+07	7.18525e+07	1.04191e+08	6.57932e+07	5.51021e+07	6.48247e+07	6.50659e+07	3.20737e+07	6.0272e+07	9.04286e+07	5.08933e+07	7.17262e+07	4.42221e+07	6.93654e+07	5.09643e+07	4.50252e+07	6.22076e+07	5.81152e+07	3.57579e+07	2.34233e+07	2.92368e+07	3.85642e+07	3.70972e+07	3.20437e+07	5.62569e+07	3.13028e+07	3.17237e+07	4.76124e+07	2.82424e+07	0.616502	0.0105442	0.623854	0.0107776	0.383238	0.0015264
ENSP00000338568	8	386.94	0.0246562	ATP5C1	ATP5C1|HGNC Symbol|ATP synthase, H+ transporting, mitochondrial F1 complex, gamma polypeptide 1 [Source:HGNC Symbol;Acc:833]|10|ENSG00000165629|ENST00000335698	1.1048e+07	7.20842e+06	2.58313e+06	2.09992e+06	5.57306e+06	4.55848e+06	2.30941e+06	2.62582e+06	3.92872e+06	936246	1.58805e+06	6.40609e+06	2.00604e+06	5.43723e+06	1.87827e+06	5.4335e+06	2.31387e+06	3.33003e+06	4.99288e+06	1.5818e+06	1.13338e+06	765477	1.17074e+06	3.05158e+06	2.61982e+06	1.87894e+06	3.3454e+06	1.3156e+06	978708	3.00503e+06	935735	0.466074	0.139456	0.605227	0.252431	0.334363	0.0803802
ENSP00000215375	3	189.21	0.0021227	ATP5D	ATP5D|HGNC Symbol|ATP synthase, H+ transporting, mitochondrial F1 complex, delta subunit [Source:HGNC Symbol;Acc:837]|19|ENSG00000099624|ENST00000215375	4.13029e+06	3.97481e+06	1.70832e+06	1.91893e+06	3.85608e+06	2.31764e+06	1.15112e+06	2.09601e+06	1.99834e+06	663750	1.63063e+06	5.65837e+06	1.35696e+06	2.10131e+06	1.22722e+06	2.21266e+06	1.46162e+06	1.52169e+06	1.94649e+06	1.7251e+06	1.23836e+06	533860	738603	1.50606e+06	1.5367e+06	827827	2.00065e+06	896067	1.0297e+06	1.43454e+06	909739	0.526966	0.0488484	0.655928	0.148643	0.366097	0.0186191
ENSP00000243997	1	33.83	0.02102	ATP5E	ATP5E|HGNC Symbol|ATP synthase, H+ transporting, mitochondrial F1 complex, epsilon subunit [Source:HGNC Symbol;Acc:838]|20|ENSG00000124172|ENST00000243997	529441	301531	222130	145978	298994	205646	94192.4	211099	458896	35652.7	106588	420787	45777.9	195143	112961	183911	130270	166513	217514	100618	62632	20866.1	35690.9	142470	105273	234848	163777	38958.3	57710.5	104304	56737	0.618614	0.230963	0.546077	0.107508	0.320623	0.0304835
ENSP00000358737	7	340.27	0.00146179	ATP5F1	ATP5F1|HGNC Symbol|ATP synthase, H+ transporting, mitochondrial Fo complex, subunit B1 [Source:HGNC Symbol;Acc:840]|1|ENSG00000116459|ENST00000369722	6.53441e+06	3.25701e+06	2.919e+06	2.61433e+06	3.94698e+06	2.3948e+06	1.49505e+06	2.577e+06	3.52784e+06	464052	1.59151e+06	2.00906e+06	662346	2.63301e+06	1.91223e+06	2.42003e+06	2.11422e+06	1.70013e+06	2.41796e+06	1.1605e+06	600185	368943	306289	1.38572e+06	1.04224e+06	1.60239e+06	1.79483e+06	696104	675245	1.5308e+06	869585	0.521067	0.0620268	0.457397	0.0383264	0.266508	0.0142937
ENSP00000301587	6	502.48	0.0339463	ATP5H	ATP5H|HGNC Symbol|ATP synthase, H+ transporting, mitochondrial Fo complex, subunit d [Source:HGNC Symbol;Acc:845]|17|ENSG00000167863|ENST00000301587	8.81403e+06	8.22453e+06	6.05043e+06	5.34214e+06	8.01929e+06	6.06593e+06	4.86007e+06	8.95445e+06	8.1478e+06	1.69361e+06	5.79729e+06	1.59978e+07	3.25401e+06	8.58816e+06	5.31776e+06	8.39389e+06	6.27484e+06	5.85428e+06	8.39392e+06	5.88195e+06	3.18846e+06	1.36216e+06	1.11912e+06	4.72138e+06	4.59825e+06	3.71952e+06	6.61194e+06	3.51623e+06	4.56497e+06	5.0098e+06	3.73379e+06	0.812043	0.303652	0.975916	0.898067	0.534386	0.00329842
ENSP00000306003	3	142.42	0.00591877	ATP5I	ATP5I|HGNC Symbol|ATP synthase, H+ transporting, mitochondrial Fo complex, subunit E [Source:HGNC Symbol;Acc:846]|4|ENSG00000169020|ENST00000304312	6.74284e+06	5.54137e+06	5.43401e+06	4.9754e+06	5.36287e+06	2.79342e+06	2.00962e+06	4.6179e+06	8.31771e+06	630688	3.51852e+06	6.75231e+06	1.07218e+06	2.93885e+06	3.03074e+06	3.00265e+06	2.95566e+06	2.49543e+06	3.01578e+06	4.02852e+06	1.65331e+06	699324	616039	2.23216e+06	2.0581e+06	3.97181e+06	2.7883e+06	989942	1.71817e+06	1.91977e+06	1.66226e+06	0.650113	0.133705	0.551485	0.000668154	0.33247	2.31371e-06
ENSP00000284971	3	261.81	0.0130845	ATP5J	ATP5J|HGNC Symbol|ATP synthase, H+ transporting, mitochondrial Fo complex, subunit F6 [Source:HGNC Symbol;Acc:847]|21|ENSG00000154723|ENST00000284971	3.65032e+06	2.4851e+06	1.468e+06	1.03371e+06	2.04843e+06	1.64003e+06	649763	1.78091e+06	1.43676e+06	196188	633020	2.40627e+06	341845	2.06148e+06	1.10723e+06	1.44832e+06	1.40825e+06	1.37621e+06	1.48482e+06	855220	473998	113299	112689	964701	982049	753825	1.22765e+06	452228	444692	897375	473584	0.494177	0.080293	0.606596	0.143436	0.300503	0.0272749
ENSP00000292475	3	158.12	0.0558849	ATP5J2	ATP5J2|HGNC Symbol|ATP synthase, H+ transporting, mitochondrial Fo complex, subunit F2 [Source:HGNC Symbol;Acc:848]|7|ENSG00000241468|ENST00000292475	670962	293670	227238	163577	281552	266114	235421	268742	224997	166376	152272	195814	83546.9	431901	363962	378920	431272	212637	231605	136168	74472.3	77633.7	83839.4	116794	107501	318394	296734	101970	77118.8	208728	127383	0.668867	0.294474	0.775901	0.486843	0.463072	0.120421
ENSP00000300688	1	67.1	0.000300677	ATP5L	ATP5L|HGNC Symbol|ATP synthase, H+ transporting, mitochondrial Fo complex, subunit G [Source:HGNC Symbol;Acc:14247]|11|ENSG00000167283|ENST00000300688	4.39916e+06	3.00029e+06	3.95456e+06	2.85013e+06	2.73086e+06	1.6799e+06	1.81406e+06	2.58548e+06	2.59852e+06	463523	2.16325e+06	1.35978e+06	673445	1.66535e+06	2.0532e+06	1.46952e+06	2.32621e+06	1.48233e+06	2.18648e+06	2.08573e+06	724834	406103	339363	1.05576e+06	949397	2.57899e+06	1.44647e+06	427843	523745	855937	769158	0.55628	0.0104699	0.473188	0.00266883	0.276137	0.000355829
ENSP00000290299	4	726.7	0.1987	ATP5O	ATP5O|HGNC Symbol|ATP synthase, H+ transporting, mitochondrial F1 complex, O subunit [Source:HGNC Symbol;Acc:850]|21|ENSG00000241837|ENST00000290299	5.81066e+06	4.26568e+06	775254	570226	2.87062e+06	2.7188e+06	713623	1.31283e+06	1.61874e+06	374704	377585	3.75827e+06	726965	3.64472e+06	831321	3.93346e+06	993189	1.96319e+06	3.68797e+06	265993	219392	115678	262972	1.82579e+06	1.53292e+06	877953	2.42733e+06	527471	424386	1.45087e+06	141383	0.414921	0.178735	0.700527	0.475041	0.335378	0.133033
ENSP00000393211	2	320.37	0.031561	ATP5O	ATP5O|HGNC Symbol|ATP synthase, H+ transporting, mitochondrial F1 complex, O subunit [Source:HGNC Symbol;Acc:850]|21|ENSG00000241837|ENST00000418933	150562	53601.2	8022.44	16075.3	44921.1	74927.2	13239.9	7705.58	6804.75	4178.86	10758.6	75186.2	29649.3	91886.9	22652.4	95487.5	31151.4	44298.3	51686.9	27311.9	22797.4	9965.57	16288.9	27633.3	44877.1	3545.28	51935.2	19265.4	7002.61	68165.6	9645.65	0.358781	0.258023	0.900698	0.848574	0.472807	0.328722
ENSP00000273398	1	44.37	0.00238222	ATP6V1A	ATP6V1A|HGNC Symbol|ATPase, H+ transporting, lysosomal 70kDa, V1 subunit A [Source:HGNC Symbol;Acc:851]|3|ENSG00000114573|ENST00000273398	6758.75	10212.7	9448.25	8895.22	11969.8	12359.3	9484.47	6798.27	27295.7	10143.8	10393.6	7188.78	9252.94	10445.7	10502.7	9272.66	8003.35	5405.02	5359.17	4836.47	3260.43	2752.12	4886.46	3772.42	4223.24	12319.4	4458.51	5693.09	5835.53	6348.77	5307.08	1.34778	0.333695	0.777496	0.10073	0.587893	0.00736267
ENSP00000330685	1	107.56	0.00527176	ATPAF1	ATPAF1|HGNC Symbol|ATP synthase mitochondrial F1 complex assembly factor 1 [Source:HGNC Symbol;Acc:18803]|1|ENSG00000123472|ENST00000329231	12037.3	17570.9	13254.7	11768.3	23692.4	30930.3	35277.8	29404.9	15621.4	31410.2	31220	28431.3	26273.1	31512.1	19911.2	26177.6	23483.2	21457	22525.6	40555.5	12341.4	17702.4	29656.2	22586.6	21044.9	27599.4	22247.6	28335.9	19845.7	19139.9	21782.9	1.84985	0.00492517	1.61298	0.0131179	1.4679	0.0271256
ENSP00000397198	1	32.96	2.47648e-07	ATPAF2	ATPAF2|HGNC Symbol|ATP synthase mitochondrial F1 complex assembly factor 2 [Source:HGNC Symbol;Acc:18802]|17|ENSG00000171953|ENST00000444058	0	21.7009	137.282	948.215	178.388	938.871	3831.96	2440.05	1159.94	5612.11	1676.9	2725.22	6761.16	12197.8	10219.7	14111.5	11261.9	5527.71	8870.28	7028.83	3462.85	4315.48	9930	3052.43	4691.46	4554.85	6011.17	7079.4	3268.86	6259.05	4066.28	10.1509	0.0231788	31.957	8.10211e-05	20.7022	1.88656e-05
ENSP00000450188	1	22.88	0.15531	AVIL	AVIL|HGNC Symbol|advillin [Source:HGNC Symbol;Acc:14188]|12|ENSG00000135407|ENST00000549851	547180	449011	593668	560991	447467	155193	361816	475673	2.6355e+06	308554	676744	148982	399169	126574	587436	302208	496489	326090	161772	1.03666e+06	363029	453987	544672	258426	294989	334242	266232	214560	196492	66387.2	299971	1.47964	0.541769	0.759801	0.196634	0.563819	0.00075677
ENSP00000292401	3	83.09	0.0283518	AZGP1	AZGP1|HGNC Symbol|alpha-2-glycoprotein 1, zinc-binding [Source:HGNC Symbol;Acc:910]|7|ENSG00000160862|ENST00000292401	55057.7	38878.9	31282.7	50806.2	43678.6	84065.1	96723.1	28317.5	29403.1	145983	51760.2	96810.4	189085	121861	88746.2	187195	64093.3	38078.8	90480.9	64876	83637	54803.1	132777	52532.7	88154.4	57632.5	91544.4	76682.7	116579	77288.8	62434.9	1.6547	0.18618	2.33237	0.00507041	1.84437	0.00200817
ENSP00000437604	1	73.86	0.0059866	B2M	B2M|HGNC Symbol|beta-2-microglobulin [Source:HGNC Symbol;Acc:914]|15|ENSG00000166710|ENST00000544417	21749.9	20487.4	34233.5	18512.8	18617.8	17962.2	15945.9	26324	31442.5	15877.1	23653.1	33714	46692.5	27441.9	15864.9	18574.3	15136.1	17505.4	26810.9	29401.9	22906.8	12104	9984.1	19018	17135.9	32057.6	14377.1	6541.34	7757.31	11866	12943.6	0.962465	0.832808	1.11816	0.54109	0.632848	0.0528128
ENSP00000305595	1	16.92	0.0367553	B3GNT2	B3GNT2|HGNC Symbol|UDP-GlcNAc:betaGal beta-1,3-N-acetylglucosaminyltransferase 2 [Source:HGNC Symbol;Acc:15629]|2|ENSG00000170340|ENST00000301998	7818.71	4629.58	0	0	943.534	127.66	13.2265	959.52	546.336	115.541	0	0	0	0	0	40.7403	0	258.506	0	0	0	65.6587	0	0	359.23	399.596	0	0	0	0	0	0.109662	0.197441	0.0111727	0.161128	0.0307832	0.167706
ENSP00000358081	3	121.12	0.00345903	BAG3	BAG3|HGNC Symbol|BCL2-associated athanogene 3 [Source:HGNC Symbol;Acc:939]|10|ENSG00000151929|ENST00000369085	103234	88364.6	127953	142151	100716	134056	85763	95527.9	39996.5	46319.9	79137.4	36204	57417.4	100942	87823.7	77497.8	65127	68708.3	91802.7	102374	94382.4	21880.6	26715.8	65849.7	78393.1	21560.4	61218.4	76191.3	64014.2	29380.7	61399.9	0.7124	0.0936246	0.69546	0.0209024	0.45038	0.000819209
ENSP00000359630	1	17.36	0.000932488	BAI3	BAI3|HGNC Symbol|brain-specific angiogenesis inhibitor 3 [Source:HGNC Symbol;Acc:945]|6|ENSG00000135298|ENST00000370598	2341.56	128.384	0	0	0	0	124.687	0	770.349	0	997.013	470.954	0	577.268	1096.96	1165.27	1794.97	1180.53	4662.68	4729.42	5511.89	984.682	1613.27	1764.8	5632.35	5500.08	3879.03	690.964	3565.7	2732.27	2701.45	0.638356	0.733523	4.28955	0.0612524	5.88364	0.00549185
ENSP00000270233	2	62.11	0.176345	BCAM	BCAM|HGNC Symbol|basal cell adhesion molecule (Lutheran blood group) [Source:HGNC Symbol;Acc:6722]|19|ENSG00000187244|ENST00000270233	42584.7	35636.3	66405.8	59861.2	58384.4	39632.9	19379.1	47641.8	16368.7	73913.8	43631.6	51326.5	40410.1	34652	70611.6	49118.9	54237.4	33129	24530.2	101862	30813.7	18620.7	19557.7	17412.9	19674.9	32662.7	57543.2	19295.6	38124.5	38281.5	96483.1	0.762625	0.260023	0.933328	0.711844	0.680286	0.109361
ENSP00000322991	1	40.64	0.000156049	BCAT2	BCAT2|HGNC Symbol|branched chain amino-acid transaminase 2, mitochondrial [Source:HGNC Symbol;Acc:977]|19|ENSG00000105552|ENST00000316273	176979	103593	159591	166648	150026	137056	91151.2	146290	239451	114700	217655	207321	69583.5	111388	108412	106242	96029.9	86554.6	105770	108127	66773.4	48586.4	54071.9	69681.1	45060.2	107705	94290.7	76495.8	67509.9	89700.2	95122.9	1.04195	0.820789	0.70438	0.0285149	0.49431	0.00150162
ENSP00000269980	1	72.52	7.31102e-05	BCKDHA	BCKDHA|HGNC Symbol|branched chain keto acid dehydrogenase E1, alpha polypeptide [Source:HGNC Symbol;Acc:986]|19|ENSG00000248098|ENST00000269980	104754	76517.2	55271.3	44484.5	73390.9	54740.9	34927.5	59665.4	73211.9	30790.9	72570.8	67502.9	37313.9	52163.8	66844.2	38746.1	29347.8	26163.3	36745.1	54457.2	27657.5	34702.2	29905.8	29048.2	20717.5	23382.4	26352.5	21087.3	33534.8	32274	31649.3	0.766296	0.230232	0.616421	0.0555084	0.398758	0.0136399
ENSP00000318351	3	155	0.00480235	BCKDHB	BCKDHB|HGNC Symbol|branched chain keto acid dehydrogenase E1, beta polypeptide [Source:HGNC Symbol;Acc:987]|6|ENSG00000083123|ENST00000320393	128993	103642	81454.3	70745.9	91173.2	102113	94652.1	121847	180640	78692.8	134990	69915.9	107809	128139	154395	93775.8	95182.4	69475.8	96613.5	107276	50712.8	65506.4	89158.6	63246.5	52238.1	104262	56737.9	43106.6	49241.8	79575.3	71174	1.24811	0.221196	1.02235	0.880593	0.70823	0.0495039
ENSP00000318883	2	39.69	0.644316	BCL2L13	BCL2L13|HGNC Symbol|BCL2-like 13 (apoptosis facilitator) [Source:HGNC Symbol;Acc:17164]|22|ENSG00000099968|ENST00000317582	16807.7	21925	45253.2	53045.9	31281.3	78319	58331.1	33158.9	13056.8	34644.5	8662.81	45965.4	22346.9	27128.9	30906.7	21594.3	39536.4	41820.1	41761	50491.3	29214.6	28539.3	19684.8	20020.4	20327.6	25422.5	43247.1	31566.6	25026	13676	41903.8	1.1198	0.761728	1.042	0.85799	0.800336	0.406567
ENSP00000234739	1	24.39	0.0791759	BCL9	BCL9|HGNC Symbol|B-cell CLL/lymphoma 9 [Source:HGNC Symbol;Acc:1008]|1|ENSG00000116128|ENST00000234739	4357.03	428.32	5325.21	2411.4	3065.42	3225.74	846.491	1940.92	3446.53	1924.05	2925.13	1371.58	1150.32	2129.6	790.701	484.449	1925.25	1146.06	918.166	1476.24	341.572	681.719	1042.91	1361.85	1103.85	1233.73	4053.05	2109.34	4594.05	2517.18	1514.96	0.764981	0.463101	0.376392	0.0809435	0.648366	0.287311
ENSP00000335320	2	84.47	0.489626	BCL9L	BCL9L|HGNC Symbol|B-cell CLL/lymphoma 9-like [Source:HGNC Symbol;Acc:23688]|11|ENSG00000186174|ENST00000334801	3421.86	3270.84	411561	455920	124540	2449.3	339691	3544.7	3978.94	2889.77	3473.32	6961.37	914.25	105770	2489.33	103119	1399.17	72418	2045.58	179747	133348	102196	907.601	4841.05	2455.67	49986.7	97215.7	7176.43	105082	29995.3	18434.7	0.297071	0.257801	0.304497	0.233496	0.209415	0.184188
ENSP00000352219	2	94.07	0.00906804	BCS1L	BCS1L|HGNC Symbol|BC1 (ubiquinol-cytochrome c reductase) synthesis-like [Source:HGNC Symbol;Acc:1020]|2|ENSG00000074582|ENST00000359273	114022	73602.3	27079.1	13211.3	61531.8	20033.8	27319.9	21421.4	22191.3	27019.4	20057.1	23226	28683.4	27437.5	36994.6	18917.4	23453.3	13123.1	14071.2	15241.2	7096.99	11240	24660.1	8753.81	7496.11	57004.1	19188.5	12904.3	6903.42	15279.6	12513.5	0.397434	0.122003	0.359729	0.105895	0.30393	0.085721
ENSP00000350914	6	270.73	0.22128	BDH1	BDH1|HGNC Symbol|3-hydroxybutyrate dehydrogenase, type 1 [Source:HGNC Symbol;Acc:1027]|3|ENSG00000161267|ENST00000358186	990954	615331	383272	318870	584868	605376	206203	297187	1.0125e+06	99768.5	298159	507850	399446	643889	211957	315479	198793	268911	604850	221130	204872	250948	262310	395037	222304	332588	372928	308533	208154	556666	266703	0.725583	0.402317	0.618184	0.14115	0.548885	0.09006
ENSP00000367104	1	22.16	5.08203e-07	BFSP1	BFSP1|HGNC Symbol|beaded filament structural protein 1, filensin [Source:HGNC Symbol;Acc:1040]|20|ENSG00000125864|ENST00000377873	596959	338341	495173	605385	473989	335283	326038	337986	239742	332375	422331	214239	326644	308876	429795	327953	298476	205961	254552	258470	225742	252031	216144	154081	240265	193608	242575	258310	168078	216456	196724	0.661978	0.0208198	0.567905	0.00747289	0.425977	0.0032458
ENSP00000327336	11	711.46	0.164598	BGN	BGN|HGNC Symbol|biglycan [Source:HGNC Symbol;Acc:1044]|X|ENSG00000182492|ENST00000331595	1.82071e+06	1.70325e+06	857727	914551	1.47543e+06	833117	1.82072e+06	1.15124e+06	502363	817442	1.22957e+06	690767	1.02133e+07	1.30994e+06	1.71801e+06	617230	2.24092e+06	537632	599984	4.27036e+06	1.22032e+06	1.16062e+06	558675	621349	1.52787e+06	570077	544428	780685	783365	550179	1.03441e+06	0.78199	0.307674	1.72915	0.331232	0.600418	0.0510131
ENSP00000216115	1	29.73	1.86906e-06	BIK	BIK|HGNC Symbol|BCL2-interacting killer (apoptosis-inducing) [Source:HGNC Symbol;Acc:1051]|22|ENSG00000100290|ENST00000216115	2170.67	1928.89	2277.16	3221.47	2232.55	1361.15	3187.05	3685.49	4177.93	3965.63	3937.46	10656.1	17892.3	18967.6	10469.2	14714.4	16914.5	7052.27	9355.49	7992.07	5316.54	6315.3	8466.13	1696.7	7044.69	6216.86	5066.14	9347.14	10391.7	7215.02	3227.35	1.43093	0.0702653	5.04323	0.000136786	2.74653	0.000749613
ENSP00000263368	4	452.52	0.0526338	BLVRB	BLVRB|HGNC Symbol|biliverdin reductase B (flavin reductase (NADPH)) [Source:HGNC Symbol;Acc:1063]|19|ENSG00000090013|ENST00000263368	622326	483697	826618	496778	449674	370192	384532	572557	538276	690024	246453	524909	302609	458418	554873	453832	354899	346472	762285	477145	198794	348471	481159	322857	190207	447621	568448	284748	300932	288190	202592	0.81103	0.285273	0.770075	0.157058	0.596581	0.0234841
ENSP00000333769	1	35.76	0.00100267	BSG	BSG|HGNC Symbol|basigin (Ok blood group) [Source:HGNC Symbol;Acc:1116]|19|ENSG00000172270|ENST00000333511	176841	122461	225920	178853	172659	120185	141414	125013	149302	154149	204575	54920.3	94560.3	143953	149189	118067	140303	107482	94046.5	175505	87263.7	37318.1	78143.8	74689.7	59334.2	151934	134218	76237.8	77353.7	82693	109918	0.850351	0.23782	0.664563	0.0185835	0.502913	0.00246031
ENSP00000401498	1	19.85	0.575349	C11orf94	C11orf94|HGNC Symbol|chromosome 11 open reading frame 94 [Source:HGNC Symbol;Acc:37213]|11|ENSG00000234776|ENST00000449465	67829.4	221662	143191	201598	135510	250021	155541	108176	216690	216573	201541	210202	187936	160309	134430	150125	182815	203743	91862.5	141684	255695	90189.1	168456	85209.8	233520	217665	90518.5	280395	101616	175469	147869	1.24335	0.305718	1.11641	0.58074	1.03334	0.885784
ENSP00000256324	8	506.74	0.0552087	C14orf159	C14orf159|HGNC Symbol|chromosome 14 open reading frame 159 [Source:HGNC Symbol;Acc:20498]|14|ENSG00000133943|ENST00000256324	1.81383e+06	1.2817e+06	508183	453693	1.23168e+06	1.14482e+06	370946	321187	1.18067e+06	567045	930325	824429	929130	545321	1.28385e+06	886970	362565	299999	644036	1.149e+06	261526	658255	797649	249068	211359	368460	432132	19199.3	312987	387756	689189	0.711369	0.344871	0.679401	0.275	0.390054	0.0639689
ENSP00000261700	1	32.39	0.0815997	C14orf166	C14orf166|HGNC Symbol|chromosome 14 open reading frame 166 [Source:HGNC Symbol;Acc:23169]|14|ENSG00000087302|ENST00000261700	2627.25	6686.97	6313.92	2633.89	7460.66	20904.5	20094.2	11063.5	1894.66	14300.4	1620.26	17624.3	21363.7	26280.6	7252.9	20857.1	9274.54	12103.6	19669.4	10001.7	4699.24	3138.61	11824.7	10942.5	1159.53	5167.82	10826.7	12947.9	5127.51	11634.4	5814.38	2.26381	0.123404	2.89875	0.00206035	1.52753	0.133622
ENSP00000286953	1	39.6	0.0148726	C14orf2	C14orf2|HGNC Symbol|chromosome 14 open reading frame 2 [Source:HGNC Symbol;Acc:1188]|14|ENSG00000156411|ENST00000286953	473270	256324	211739	182282	304490	222748	149018	184293	265656	81486.3	143045	58889.4	82315.6	200507	216004	181362	177949	153307	167081	71080.6	38977.2	95279.9	258179	113266	88623	182257	207923	87665.8	61148.6	65054	58045.7	0.61051	0.101537	0.471769	0.0385431	0.426244	0.0286885
ENSP00000309561	1	45.07	0.00215549	C19orf70	C19orf70|HGNC Symbol|chromosome 19 open reading frame 70 [Source:HGNC Symbol;Acc:33702]|19|ENSG00000174917|ENST00000309324	341561	284785	171328	109127	182065	281903	86828.4	85699	212703	33295.4	45870	123297	70106.7	142757	56643.6	120601	59621.9	88224.4	150886	121233	25004.2	22121.1	23177.1	83187.7	84921.6	93035.7	85806	24086	17001.7	73349.5	29181.3	0.571159	0.145304	0.440079	0.0406334	0.246067	0.0152995
ENSP00000415583	1	30.55	0.000301486	C1orf112	C1orf112|HGNC Symbol|chromosome 1 open reading frame 112 [Source:HGNC Symbol;Acc:25565]|1|ENSG00000000460|ENST00000456684	6285.26	7085.85	18031.3	16607.1	24579.6	36887.1	65966.6	43510.8	31501.2	68444.7	53553	28425.6	104212	66617.4	94084.2	54938.1	116766	37963.2	36145.2	57205	30187.9	32955.7	128553	28326.5	42562.9	19774.5	16881	56693.2	23975.9	20875.3	14667.1	3.44248	0.00123713	4.3157	0.000947851	2.65374	0.0586339
ENSP00000473838	1	18.67	1.65504e-05	C1orf50	C1orf50|HGNC Symbol|chromosome 1 open reading frame 50 [Source:HGNC Symbol;Acc:28795]|1|ENSG00000164008|ENST00000605272	5999.01	19939.8	9188	6672.55	27674.1	34413.4	108356	59919.3	3480.66	64135.7	25504.5	42025.6	170247	282968	194250	298795	220494	137136	195834	78372.6	50545.1	69049.4	118130	94932.3	63739.1	51211.8	63666.5	71279.2	30773	77856.8	29084.6	3.54823	0.0645605	12.0238	0.000420907	4.81999	0.000111544
ENSP00000225698	5	378.74	0.0092987	C1QBP	C1QBP|HGNC Symbol|complement component 1, q subcomponent binding protein [Source:HGNC Symbol;Acc:1243]|17|ENSG00000108561|ENST00000225698	2.5833e+06	2.49376e+06	2.32292e+06	2.77421e+06	2.97511e+06	1.89315e+06	2.22491e+06	2.92669e+06	946269	2.74845e+06	2.4443e+06	4.28588e+06	2.05658e+06	2.46933e+06	2.841e+06	2.10755e+06	1.72349e+06	1.36797e+06	1.80153e+06	3.60355e+06	1.73048e+06	1.72834e+06	1.99506e+06	1.20595e+06	1.33585e+06	453986	1.79203e+06	1.38846e+06	1.71596e+06	1.26891e+06	1.74317e+06	0.835518	0.212973	0.912116	0.47694	0.556217	2.35629e-05
ENSP00000291577	4	299.85	0.0036777	C21orf33	C21orf33|HGNC Symbol|chromosome 21 open reading frame 33 [Source:HGNC Symbol;Acc:1273]|21|ENSG00000160221|ENST00000291577	2.90884e+06	2.08511e+06	980227	738206	1.88092e+06	1.41233e+06	1.13674e+06	1.27814e+06	929540	773856	645717	1.70709e+06	1.30012e+06	1.63422e+06	1.40844e+06	1.6131e+06	844735	813874	1.43202e+06	1.26526e+06	548003	556931	955216	919851	703510	561931	1.20695e+06	708549	304510	502407	745668	0.598947	0.157244	0.731201	0.314799	0.416925	0.0618799
ENSP00000295079	1	42.47	0.0953142	C2orf47	C2orf47|HGNC Symbol|chromosome 2 open reading frame 47 [Source:HGNC Symbol;Acc:26198]|2|ENSG00000162972|ENST00000295079	19338.7	11558	3804.77	3309.13	8055.24	7238.38	7125.97	6615.14	5432.78	5300.31	6512.43	1963.61	7684.55	4980.85	6333.05	5898.94	4667.49	5473.01	4479.83	11319	3433.7	2848.86	2422.99	4715.9	3756.3	9088.81	6710.76	3022.1	607.555	4349.9	4768.97	0.691492	0.390652	0.610366	0.296807	0.45904	0.167993
ENSP00000356037	3	70.64	0.39844	C4BPA	C4BPA|HGNC Symbol|complement component 4 binding protein, alpha [Source:HGNC Symbol;Acc:1325]|1|ENSG00000123838|ENST00000367070	26919.1	20445.7	22441.3	24661.9	22331.6	25383.2	26351.3	13855	14567.9	22457.1	12429	11376.1	248007	19280.8	27705.2	25023.1	12763.6	13697.8	32687.6	22167.4	13627.9	23067.9	30343.2	7077.74	11584.9	16461.7	20233.8	10450.6	20472.8	10786.3	20201.8	0.820803	0.17819	1.82508	0.422805	0.730656	0.0273528
ENSP00000406598	1	25.6	0.000735158	C4orf27	C4orf27|HGNC Symbol|chromosome 4 open reading frame 27 [Source:HGNC Symbol;Acc:26051]|4|ENSG00000056050|ENST00000393381	0	148.215	874.326	0	648.35	0	145.028	1132.42	0	921.774	604.579	446.959	2169.96	2167.63	2686.31	3631.56	2411.48	1979.49	4508.4	2880.79	2173.99	3195.61	4755.04	658.652	2172.86	3815.91	3173.02	1785.41	1993.32	819.851	1673.31	1.39836	0.633323	7.49796	8.85471e-05	7.19466	0.000658368
ENSP00000274258	1	20.43	0.0130266	C5orf42	C5orf42|HGNC Symbol|chromosome 5 open reading frame 42 [Source:HGNC Symbol;Acc:25801]|5|ENSG00000197603|ENST00000274258	70664.5	69384.7	91634.7	86926.4	78334.4	93580.6	39036.1	92686.2	112120	75567.9	38101.1	160215	24830	67266.9	52087	58936.4	31691.5	27529.8	77889.8	27183.1	29013.1	24813.3	26304.9	56109.9	31008.2	55967.3	63106.7	26407.3	18737	55956.8	23610.6	0.947009	0.76131	0.701159	0.114103	0.481203	6.1106e-05
ENSP00000358575	1	15.29	4.16423e-08	C6ORF165	C6ORF165|UniProtKB Gene Name|UPF0704 protein C6orf165 [Source:RefSeq peptide;Acc:NP_001026913]|6|ENSG00000272514|ENST00000369562	367386	315611	453032	529702	370738	226436	269385	244321	230426	237251	235703	280986	183843	156704	281899	179189	157189	80753	153441	133154	91979.3	107357	140386	89813.5	128644	146486	136546	116651	79095.4	119759	82030.8	0.590697	0.0106698	0.417177	0.00108462	0.281558	0.00114824
ENSP00000297534	1	23.97	0.000372018	C7orf55	C7orf55|HGNC Symbol|chromosome 7 open reading frame 55 [Source:HGNC Symbol;Acc:26946]|7|ENSG00000164898|ENST00000297534	13477.1	8375.59	5329.12	5857.38	9229.88	4703.29	1967.42	3830.43	19987.3	1715.84	5273.27	14723.3	1628.17	3538.9	1614	4063.84	1142.03	1651.94	3547.24	3754.82	1443.53	1037.13	1011.77	2848.51	1888.19	2318.79	2276.86	839.273	1246.5	1475.02	1079.06	0.738868	0.506747	0.438948	0.0343586	0.189513	0.00864149
ENSP00000256119	13	726.82	0.0490748	CA1	CA1|HGNC Symbol|carbonic anhydrase I [Source:HGNC Symbol;Acc:1368]|8|ENSG00000133742|ENST00000256119	6.43259e+06	3.69043e+06	7.60686e+06	6.47411e+06	5.19513e+06	2.90276e+06	3.35603e+06	5.20709e+06	4.09306e+06	4.97339e+06	3.42722e+06	2.59002e+06	2.36698e+06	2.44467e+06	5.74514e+06	5.82116e+06	2.13993e+06	3.23179e+06	5.57659e+06	3.66318e+06	2.5741e+06	3.23394e+06	5.10208e+06	2.19433e+06	1.3765e+06	3.87653e+06	6.9792e+06	3.23122e+06	4.11483e+06	1.95504e+06	2.3712e+06	0.679146	0.0464673	0.614875	0.024171	0.585645	0.0186881
ENSP00000285379	5	311.59	0.000811632	CA2	CA2|HGNC Symbol|carbonic anhydrase II [Source:HGNC Symbol;Acc:1373]|8|ENSG00000104267|ENST00000285379	596471	1.33335e+06	1.00169e+06	824286	794798	481852	526125	621614	453598	849396	497404	355430	267799	269346	648424	497589	317228	394383	636730	372892	222939	337057	693977	332182	164125	448576	783020	421479	436567	277506	324746	0.62812	0.0502394	0.437608	0.0109654	0.463591	0.0122902
ENSP00000285381	1	52.11	0.38831	CA3	CA3|HGNC Symbol|carbonic anhydrase III, muscle specific [Source:HGNC Symbol;Acc:1374]|8|ENSG00000164879|ENST00000285381	116.585	0	1208.94	627.628	356.373	0	235.229	0	0	371.249	0	0	6718.21	763.082	250.838	360.479	7918.57	0	0	142.364	304.993	0	3728.97	77.9332	853.744	0	1308.64	2282.44	0	0	0	0.218832	0.173443	3.56319	0.253519	1.78646	0.443076
ENSP00000354513	1	52.72	0.0293773	CALD1	CALD1|HGNC Symbol|caldesmon 1 [Source:HGNC Symbol;Acc:1441]|7|ENSG00000122786|ENST00000361901	109519	71612	26356.3	34651.3	61759.7	60571.3	61299.7	62999.7	7493.08	31881.1	29436.3	106459	86699.6	92318.1	52244	83725.9	60730.3	45370.1	54442.7	51919.4	28981.8	18218.7	25260.4	40014.5	56070.4	17653.3	44082.1	41121.3	35036.6	27082.8	30335.5	0.695631	0.324955	1.09065	0.751895	0.550967	0.139463
ENSP00000272298	4	268.53	0.00315466	CALM2	CALM2|HGNC Symbol|calmodulin 2 (phosphorylase kinase, delta) [Source:HGNC Symbol;Acc:1445]|2|ENSG00000143933|ENST00000272298	1.18828e+06	1.12821e+06	957968	1.35132e+06	1.49259e+06	1.00425e+06	924702	1.33316e+06	377324	1.073e+06	1.06781e+06	1.71352e+06	1.17035e+06	1.07957e+06	1.24432e+06	1.02443e+06	836042	784557	981387	1.80135e+06	961340	749489	854589	554903	600413	177152	818413	716983	755826	546826	777671	0.787281	0.138195	0.947709	0.661432	0.535458	0.000988877
ENSP00000320866	7	565.79	0.0474428	CALR	CALR|HGNC Symbol|calreticulin [Source:HGNC Symbol;Acc:1455]|19|ENSG00000179218|ENST00000316448	1.06416e+06	944248	1.28131e+06	1.42971e+06	1.40761e+06	1.33471e+06	1.18885e+06	1.50822e+06	433992	1.4429e+06	2.31568e+06	1.90491e+06	1.90745e+06	2.09243e+06	1.38467e+06	1.44684e+06	1.12418e+06	1.10158e+06	1.13226e+06	2.50233e+06	1.70308e+06	871378	1.21031e+06	850132	942866	224398	1.14061e+06	1.43102e+06	953262	1.06205e+06	1.02728e+06	1.11859	0.601669	1.33015	0.0401314	0.79266	0.091923
ENSP00000249364	5	170.71	0.233826	CALU	CALU|HGNC Symbol|calumenin [Source:HGNC Symbol;Acc:1458]|7|ENSG00000128595|ENST00000249364	215318	236253	213045	293338	278274	335828	151226	376763	50928.8	173101	278380	269395	406925	264388	287537	213319	310649	162509	166741	479165	292653	133632	252555	218733	249638	109029	156931	193275	217684	189704	277034	0.920964	0.725542	1.15403	0.301492	0.80819	0.0702746
ENSP00000258682	1	196.82	0.1101	CAMK2B	CAMK2B|HGNC Symbol|calcium/calmodulin-dependent protein kinase II beta [Source:HGNC Symbol;Acc:1461]|7|ENSG00000058404|ENST00000258682	15714.4	18697.4	32696.1	17708.1	23009.6	18519.3	18158.8	12249.4	13731.3	34980.3	32676.1	5952.54	17070.8	19558.8	26565.8	20081.7	21191.3	18472.1	10455.8	21995.1	10037.5	21938	27292.2	12270.3	11883.8	15358.5	12765.1	14472.4	3445.7	7698.07	8649.61	1.00714	0.976063	0.794715	0.259658	0.629598	0.0637353
ENSP00000296402	1	303.81	0.000279697	CAMK2D	CAMK2D|HGNC Symbol|calcium/calmodulin-dependent protein kinase II delta [Source:HGNC Symbol;Acc:1462]|4|ENSG00000145349|ENST00000296402	176215	152705	235525	203103	168541	191960	188955	162096	157054	207825	209095	109477	166858	161313	180849	142409	139155	119042	121886	195824	113556	111144	191405	104331	87102.7	156271	126790	107565	69097.3	66157.6	111351	0.994373	0.952791	0.774698	0.0434073	0.604224	0.00324578
ENSP00000295989	2	113.47	0.567172	CAND2	CAND2|HGNC Symbol|cullin-associated and neddylation-dissociated 2 (putative) [Source:HGNC Symbol;Acc:30689]|3|ENSG00000144712|ENST00000295989	10329.7	8503.13	57080.8	6515.38	10997.4	10816.9	74115.8	11411.8	19073	64854.3	15007.2	2286.92	28329.5	8182.05	21397.5	24090	23514.9	16743.6	13665.4	15676	8117.54	12332.1	53196.2	12149.7	12933.6	84377.3	12251.9	6649.01	7177.86	5389.42	19130.4	1.74183	0.386786	0.86701	0.814118	1.2073	0.765313
ENSP00000247461	6	485.68	0.178929	CANX	CANX|HGNC Symbol|calnexin [Source:HGNC Symbol;Acc:1473]|5|ENSG00000127022|ENST00000247461	970169	883409	2.01936e+06	862177	980873	797437	1.71975e+06	819173	1.64501e+06	2.02979e+06	1.38499e+06	577119	1.26251e+06	452376	1.2976e+06	545563	1.09035e+06	441677	196115	1.61331e+06	790913	803193	2.444e+06	527266	691764	2.47714e+06	1.06215e+06	497351	299093	249302	635643	1.22408	0.417312	0.723194	0.26727	0.847351	0.617232
ENSP00000344832	1	30.35	0.00711511	CAP1	CAP1|HGNC Symbol|CAP, adenylate cyclase-associated protein 1 (yeast) [Source:HGNC Symbol;Acc:20040]|1|ENSG00000131236|ENST00000340450	45850.6	37436.3	52694.9	42636.3	45320.9	40798.7	25010.6	39511.6	21494.8	40169.6	32681.3	33831.6	61346.7	66563	32844.9	40629.4	33114.7	32102.1	41751.3	49628.3	27898.7	26519	31477.6	24156.5	34021.4	35478.5	37601.9	27605.2	31286.3	26130.9	26742.3	0.74301	0.0241783	0.937109	0.571317	0.672102	0.00147795
ENSP00000229922	1	44.46	0.0106129	CAP2	CAP2|HGNC Symbol|CAP, adenylate cyclase-associated protein, 2 (yeast) [Source:HGNC Symbol;Acc:20039]|6|ENSG00000112186|ENST00000229922	28630.1	27476.5	30512.8	35771.6	37092.4	41332.4	12279	27627.3	3398	21849.2	21911.8	35755.5	22306.2	51854.4	23972.4	28915.6	23486.1	23957.9	24047.8	27872.6	20352.3	8349.1	14123	22147.7	10860.7	12077.7	15498.7	12102.5	15559	27086.2	21706.7	0.670904	0.110051	0.885738	0.320896	0.500087	0.000103449
ENSP00000279247	2	83.42	0.492787	CAPN1	CAPN1|HGNC Symbol|calpain 1, (mu/I) large subunit [Source:HGNC Symbol;Acc:1476]|11|ENSG00000014216|ENST00000279247	47480.4	34761.3	52724.2	13710.2	21275.5	31519.4	63586.7	37866.8	37682.1	52816.4	36245.6	2535.2	56026.4	38568	55546.8	37766.5	40517.2	35970.6	22073.9	44190.7	13355.9	23291	47127.8	19924.4	20460	60066.7	24900.1	26215	10740.3	25046.3	22724.9	1.27348	0.333138	1.01956	0.944272	0.825224	0.51779
ENSP00000432420	1	17.08	0.29434	CAPN11	CAPN11|HGNC Symbol|calpain 11 [Source:HGNC Symbol;Acc:1478]|6|ENSG00000137225|ENST00000532171	172199	336831	329164	446634	420013	448563	471733	383469	79918.5	326487	252863	637602	879643	495178	331417	375618	210505	228352	253628	293472	253695	217522	206204	172396	212569	85566.3	323458	237572	515656	318975	247899	0.959539	0.860514	1.16114	0.522043	0.744298	0.182474
ENSP00000295055	1	15.36	0.147719	CAPN13	CAPN13|HGNC Symbol|calpain 13 [Source:HGNC Symbol;Acc:16663]|2|ENSG00000162949|ENST00000295055	52250.5	34635.5	37438.4	35500.6	20521.5	45095.5	38556.6	17037.8	43347.1	50120.8	29984.6	40581.9	46560.6	70807.9	126908	71214.4	105671	66335.3	37675.5	70810	35104	118843	167088	55811.6	49107.5	36954.7	33243.9	21934.1	18167.1	15687.9	27120.2	1.0357	0.85909	1.86216	0.0130129	1.50809	0.291297
ENSP00000295006	1	21.13	3.33812e-06	CAPN2	CAPN2|HGNC Symbol|calpain 2, (m/II) large subunit [Source:HGNC Symbol;Acc:1479]|1|ENSG00000162909|ENST00000295006	0	384.725	490.535	75.7154	377.853	1552.81	4105.62	4662.93	3107.04	16942.3	1462.01	1753.45	11537.1	15491.5	11184.7	10307.4	10896.4	4561.18	6499.8	5001.73	3675.18	6005.23	12270	3716.66	4297.61	4583.31	5106.26	9039.25	3324.85	6297.27	6407	19.9629	0.0885039	30.4435	0.000311793	22.9704	7.56032e-05
ENSP00000183936	1	15.15	0.0165743	CAPN3	CAPN3|HGNC Symbol|calpain 3, (p94) [Source:HGNC Symbol;Acc:1480]|15|ENSG00000092529|ENST00000349748	1.28304e+06	748449	258943	270704	627323	752014	379466	350154	233054	188047	369328	722092	412539	530143	214837	508276	281268	313632	354842	216614	167543	182376	142387	219762	311089	94415.9	361859	219023	144292	483709	151355	0.593825	0.257101	0.583634	0.236748	0.362286	0.0960602
ENSP00000246533	2	61.51	0.017642	CAPNS1	CAPNS1|HGNC Symbol|calpain, small subunit 1 [Source:HGNC Symbol;Acc:1481]|19|ENSG00000126247|ENST00000246533	44157.7	32035.9	56976.1	43978.5	42108.7	22597.9	38480.1	39088.4	25241.9	59236.6	50927.6	32603.1	52841.8	45193.3	59851.4	45640.9	48288.6	29118.1	40752.4	64444.6	39007.6	30077.9	51350.7	21501.2	31042.1	39437.2	25530.2	29025.1	27928.4	24827.8	28499.2	0.895345	0.531197	1.04385	0.725031	0.705154	0.0280066
ENSP00000354947	4	192.9	5.99034e-07	CAPZA2	CAPZA2|HGNC Symbol|capping protein (actin filament) muscle Z-line, alpha 2 [Source:HGNC Symbol;Acc:1490]|7|ENSG00000198898|ENST00000361183	511257	470626	682991	700936	642626	328024	454187	621758	629555	442451	558224	544287	314891	414896	371680	437779	247995	237142	367935	405679	223301	286975	199075	234248	194028	277194	297681	252346	201499	325944	227108	0.840469	0.18649	0.592598	0.00258376	0.41485	0.000954309
ENSP00000264202	2	121.11	0.280173	CAPZB	CAPZB|HGNC Symbol|capping protein (actin filament) muscle Z-line, beta [Source:HGNC Symbol;Acc:1491]|1|ENSG00000077549|ENST00000264202	88415.1	79106.9	103049	120874	80998.8	51765.7	94187.7	102364	85922	103356	84585.5	70938.4	88235.9	112829	85728.7	85342.9	107591	60224.1	73351.1	103764	63899.7	90267.5	91761.9	51888.5	75595.6	80605.2	64801.7	112295	57237.8	57667.1	73042.3	0.921064	0.515661	0.901594	0.366544	0.79921	0.0869724
ENSP00000312523	4	344.94	0.424344	CAST	CAST|HGNC Symbol|calpastatin [Source:HGNC Symbol;Acc:1515]|5|ENSG00000153113|ENST00000309190	337550	308656	21287.4	40762.6	222606	453068	189558	227360	14580.5	141835	59677.3	580574	182462	491362	251237	270380	140974	92036.6	228285	121680	125710	77344.8	85044	191798	243195	14225.7	216137	208339	183428	133219	57012.9	0.972285	0.956326	1.33462	0.477637	0.757224	0.549772
ENSP00000241052	7	464.15	0.0034699	CAT	CAT|HGNC Symbol|catalase [Source:HGNC Symbol;Acc:1516]|11|ENSG00000121691|ENST00000241052	419325	370749	914556	854349	540053	310285	462054	452161	526069	538212	476566	508636	278492	242111	646061	596452	311701	363511	602570	397273	306303	298365	445299	180032	179411	319883	520724	309019	270909	135445	252554	0.743605	0.234978	0.6862	0.165304	0.469766	0.0393454
ENSP00000339191	2	90.01	0.26163	CAV1	CAV1|HGNC Symbol|caveolin 1, caveolae protein, 22kDa [Source:HGNC Symbol;Acc:1527]|7|ENSG00000105974|ENST00000341049	172783	185396	362274	99175.8	173320	183028	766367	210328	389694	640238	334907	101912	194156	266427	417660	279506	260771	214920	217061	447987	140254	122585	480162	202289	227462	993807	369805	116603	98820.3	58706.7	241300	2.11874	0.0737579	1.27935	0.345459	1.46611	0.365045
ENSP00000386503	1	39.43	0.00859602	CCDC141	CCDC141|HGNC Symbol|coiled-coil domain containing 141 [Source:HGNC Symbol;Acc:26821]|2|ENSG00000163492|ENST00000409284	50850.3	28131.9	56045.1	46661.2	42136.1	43277.4	50081.5	32622.5	82853.4	27958.2	50825.2	2679.01	28820.7	11769.4	32359.4	31920.7	25948.7	24313.3	38497.2	17883.9	14312.4	21004.6	26022.9	19300.1	22844.2	48610.2	18185.5	23782.2	20062.9	5712.33	20002.7	1.07085	0.740482	0.510455	0.00540888	0.503805	0.00499313
ENSP00000291458	1	15.03	1.14044e-05	CCDC58	CCDC58|HGNC Symbol|coiled-coil domain containing 58 [Source:HGNC Symbol;Acc:31136]|3|ENSG00000160124|ENST00000291458	46407.1	25781.3	35343.4	31498.9	32820	25507.2	22525.7	22528.6	21179.1	20265.6	21113.6	29017.5	23581.4	33492.9	21598.6	22889.1	24127.2	25113.9	23195.3	27584.5	18314.8	12053	16343.2	18396.5	14620.7	19106.7	23440.4	21769.8	20876	19237.1	21137.1	0.645521	0.021227	0.724219	0.0458402	0.54402	0.00753021
ENSP00000276014	1	18.74	0.00203712	CCNB3	CCNB3|HGNC Symbol|cyclin B3 [Source:HGNC Symbol;Acc:18709]|X|ENSG00000147082|ENST00000276014	747870	651159	244763	410629	661688	472873	279028	346306	181125	195096	378566	617438	366471	540510	302481	438075	402270	326369	271119	259412	352699	190602	149768	200565	341084	119003	333672	293228	198055	390407	166010	0.56852	0.0659312	0.713676	0.178628	0.438568	0.027728
ENSP00000299300	2	105.17	0.215266	CCT2	CCT2|HGNC Symbol|chaperonin containing TCP1, subunit 2 (beta) [Source:HGNC Symbol;Acc:1615]|12|ENSG00000166226|ENST00000299300	66255.3	40791.6	62669.2	54091.8	57887.1	55546.1	76185.2	57679.5	16370.4	61166.6	20565.3	46692.3	102474	97909.5	44559.4	50969.3	50771.1	54632.1	58147.7	56374	40906.5	39391.7	69356.5	41619.5	42094.1	34628.3	40605.4	61665.4	29662.8	56571	31457.1	0.850545	0.458712	1.07108	0.631321	0.793503	0.0835116
ENSP00000295688	3	184.6	0.000535412	CCT3	CCT3|HGNC Symbol|chaperonin containing TCP1, subunit 3 (gamma) [Source:HGNC Symbol;Acc:1616]|1|ENSG00000163468|ENST00000295688	132686	101943	102017	93568.9	101508	85118	103943	63255	62707.1	55920.6	44675.9	72575.1	112608	119666	63788.9	75612.9	79985.9	68881.5	95186.2	65875	55293.8	34602	66952.6	71813.6	57994.4	70274.8	57223.6	67668.4	33960.5	58127.8	36340	0.651372	0.00889329	0.76118	0.0224506	0.521849	0.000269386
ENSP00000275603	2	106.33	0.10052	CCT6A	CCT6A|HGNC Symbol|chaperonin containing TCP1, subunit 6A (zeta 1) [Source:HGNC Symbol;Acc:1620]|7|ENSG00000146731|ENST00000275603	28966.6	27885.2	26234.5	23315.7	31953.3	32025.9	53850.2	37731.1	22433.1	35943.9	33373	29440.5	83233.5	74134.7	49739.7	46462	52674.2	42615.1	37341.1	35533.7	27608.9	17936	49366.1	26140.2	15841.3	52092.5	45439.8	56141.6	37517.9	45744.6	24383	1.29713	0.112113	1.73027	0.00681438	1.33932	0.0832658
ENSP00000258091	1	151.35	0.00577934	CCT7	CCT7|HGNC Symbol|chaperonin containing TCP1, subunit 7 (eta) [Source:HGNC Symbol;Acc:1622]|2|ENSG00000135624|ENST00000258091	39856.8	28430.4	30809.5	25603.6	24654.3	24303.7	27551.9	22231.1	22783.7	34805	21291.8	8091.15	40109.2	35111.7	27913.7	22825.1	24525.7	16668.6	28052.4	28192.9	18027.4	15121	26492.3	13859.5	9461.33	24786.1	13497.6	22302.4	8525.44	12144.8	13046.4	0.85349	0.236725	0.83532	0.242084	0.533084	0.0029696
ENSP00000286788	1	48.47	0.00657397	CCT8	CCT8|HGNC Symbol|chaperonin containing TCP1, subunit 8 (theta) [Source:HGNC Symbol;Acc:1623]|21|ENSG00000156261|ENST00000286788	60595.4	56112	56497.2	49788	65446.1	37599.5	45498.4	32064.5	8598.46	24566.1	36292.6	20117.8	63097.9	54898.4	39031.4	46270.8	54478.3	40231.9	37405.1	39818.8	37821	22177.8	40953.7	32564.4	34257.5	36508.1	40434.6	40486.3	33950.2	32921.2	27503.5	0.533388	0.00230686	0.75089	0.00813388	0.592426	6.69994e-05
ENSP00000308165	6	386.7	0.533977	CD36	CD36|HGNC Symbol|CD36 molecule (thrombospondin receptor) [Source:HGNC Symbol;Acc:1663]|7|ENSG00000135218|ENST00000309881	266521	230557	656221	212370	263942	141431	801674	240295	414782	1.00229e+06	373651	158840	133925	339925	434137	324552	409677	302815	190846	306839	172439	265737	953957	180486	141195	1.01959e+06	469328	148613	108310	122620	205199	1.52088	0.320246	0.851121	0.610669	1.10917	0.799846
ENSP00000257857	1	24.75	0.757461	CD63	CD63|HGNC Symbol|CD63 molecule [Source:HGNC Symbol;Acc:1692]|12|ENSG00000135404|ENST00000257857	1401.15	1978.62	2159.61	4687.54	2273.32	1212.41	10113.1	964.791	4002.81	20817.3	7342.1	2199.58	6396.71	3006.48	2229.83	722.398	4132.06	2611.05	1048.74	6601.99	3223.63	1202.13	35151.7	1815.09	1388.61	32947.7	4797.53	1069.17	736.243	496.728	3769.56	2.96344	0.1704	1.28687	0.414277	3.33491	0.211164
ENSP00000246006	1	51.27	5.90414e-05	CD93	CD93|HGNC Symbol|CD93 molecule [Source:HGNC Symbol;Acc:15855]|20|ENSG00000125810|ENST00000246006	8.53446e+06	4.74448e+06	4.13457e+06	4.36329e+06	5.28696e+06	4.22789e+06	4.40948e+06	4.42025e+06	2.59035e+06	4.16295e+06	5.28975e+06	4.82737e+06	3.90428e+06	4.55165e+06	6.18408e+06	4.26163e+06	4.50443e+06	2.85928e+06	4.04952e+06	5.41547e+06	2.46049e+06	2.88565e+06	3.22459e+06	1.67137e+06	1.99297e+06	2.19243e+06	3.95099e+06	2.59543e+06	2.06688e+06	2.65204e+06	2.44765e+06	0.772887	0.215938	0.794757	0.255481	0.474435	0.0217811
ENSP00000222005	2	134.97	0.0497041	CDC37	CDC37|HGNC Symbol|cell division cycle 37 [Source:HGNC Symbol;Acc:1735]|19|ENSG00000105401|ENST00000222005	44426.7	71919.8	68435.4	52353.4	66005.8	130024	93552.1	117500	70497.3	83214.5	56951	171276	155450	112023	60638.4	83869.2	61971.9	76603.8	86712.8	60174.1	57846.2	62233.5	94438.3	56880.1	72673.2	71623.8	63972	78392.3	55765.6	61627.1	46728.9	1.51673	0.0408299	1.52827	0.0416607	1.09575	0.411518
ENSP00000268613	4	184.86	0.148453	CDH13	CDH13|HGNC Symbol|cadherin 13 [Source:HGNC Symbol;Acc:1753]|16|ENSG00000140945|ENST00000268613	435345	606344	777134	512371	652077	441540	335272	612926	146536	554907	721745	985743	773323	412442	717061	577442	726466	356032	337236	772897	456498	251722	312372	150849	335638	746615	894835	132016	377466	559963	498522	0.78575	0.247436	1.02491	0.871801	0.713981	0.106786
ENSP00000269141	9	641.73	0.731392	CDH2	CDH2|HGNC Symbol|cadherin 2, type 1, N-cadherin (neuronal) [Source:HGNC Symbol;Acc:1759]|18|ENSG00000170558|ENST00000269141	461564	546390	1.21929e+06	857302	667510	652418	1.04908e+06	878949	210517	1.63154e+06	728439	355684	1.061e+06	445667	1.27336e+06	653610	1.00811e+06	671736	309302	800770	481760	652732	1.38141e+06	351210	340158	675967	943116	551462	693668	162804	560962	1.14403	0.657229	0.940949	0.799807	0.841337	0.508449
ENSP00000299345	1	18.38	0.00472442	CDH8	CDH8|HGNC Symbol|cadherin 8, type 2 [Source:HGNC Symbol;Acc:1767]|16|ENSG00000150394|ENST00000299345	2324	380.723	1878.7	0	7.88442	368.627	0	0	2370.4	53.8537	0	375.572	0	0	45.3384	358.558	197	161.014	1262.15	1301.22	3172.72	469.6	13519	38821.3	15618.6	752.683	12784.4	1115.12	102110	463.379	2504.61	0.506916	0.489946	0.748543	0.704335	20.4908	0.107181
ENSP00000355089	1	25.2	0.0178585	CELF4	CELF4|HGNC Symbol|CUGBP, Elav-like family member 4 [Source:HGNC Symbol;Acc:14015]|18|ENSG00000101489|ENST00000361795	1338.79	136.518	350.619	356.09	170.58	0	357.737	1954.6	1070.59	3007.37	1640.54	5610.79	2711.75	1633.99	3233.58	3660.74	1800.97	2334.89	4367.84	1883.21	3598.67	2096.35	3113.44	868.375	2505.86	2296.34	4349.86	870.675	2053.43	1369.92	1871.79	2.84467	0.126207	6.5537	8.15113e-05	4.54732	0.00106888
ENSP00000467732	1	15.29	4.21877e-05	CELF4	CELF4|HGNC Symbol|CUGBP, Elav-like family member 4 [Source:HGNC Symbol;Acc:14015]|18|ENSG00000101489|ENST00000587819	179.426	185.019	0	104.846	0	0	119.927	280.114	2009.92	411.455	1994.33	1490.62	996.139	2912.97	2919.44	1138.6	3996.5	1450.68	5402.37	3440.05	6396.82	3216.63	6240.5	2704.76	7308.98	3019.71	3302.2	1469.61	4264.86	2691.49	985.324	8.55145	0.124279	32.1167	0.000726535	37.5077	0.000365047
ENSP00000465211	2	62.13	4.94078e-06	CELF4	CELF4|HGNC Symbol|CUGBP, Elav-like family member 4 [Source:HGNC Symbol;Acc:14015]|18|ENSG00000101489|ENST00000589229	2.15747e+06	1.01815e+06	615203	600129	1.30231e+06	835516	313302	1.28364e+06	1.22903e+06	859935	1.29668e+06	1.09536e+06	482596	117041	439660	131672	339933	86154.1	336969	135373	151876	110145	205225	210045	242208	99009.7	161206	338876	113158	173614	215180	0.851604	0.622512	0.291277	0.0450906	0.164112	0.0290968
ENSP00000353720	1	25.47	0.09649	CES1	CES1|HGNC Symbol|carboxylesterase 1 [Source:HGNC Symbol;Acc:1863]|16|ENSG00000198848|ENST00000360526	13098.6	6181.3	25474.2	14406.8	12904	6744.51	11126.1	4345.78	615.581	2926.66	7004.85	1251.46	3431.46	5297.28	2090.25	2070.51	21148.1	2685.74	6605.33	3676.12	3791.7	3616.07	20017.3	234.896	4203.35	13147.7	1697.92	10416.4	1634.82	3412.23	2893.56	0.378866	0.0424202	0.361119	0.0388373	0.425133	0.0582623
ENSP00000317842	1	17.08	0.0061693	CES2	CES2|HGNC Symbol|carboxylesterase 2 [Source:HGNC Symbol;Acc:1864]|16|ENSG00000172831|ENST00000317091	20545.6	12975.8	27615	19776.7	13657.3	10839.6	14563.9	20680.2	6762.25	4969.58	7649.43	4326.97	5121.85	14541.7	2989.67	14832.6	2299.78	14117.8	6615.44	8839.31	6497.46	1624.92	5651.58	7193.13	9597.76	6623.76	4796.44	9745.56	4221.11	7398.75	714.498	0.576862	0.0537111	0.42393	0.00998119	0.304363	0.00543759
ENSP00000418996	2	169.67	0.00600691	CFB	CFB|UniProtKB Gene Name|Complement factor B; Uncharacterized protein; cDNA FLJ55673, highly similar to Complement factor B [Source:UniProtKB/TrEMBL;Acc:B4E1Z4]|6|ENSG00000244255|ENST00000477310	137130	122940	246382	189146	169369	409317	109208	239941	114251	156411	211534	120854	463666	200177	148546	231053	184345	131791	237216	232326	156791	114157	97125.2	95857.4	134504	125096	146654	102290	98413.1	106175	115369	1.19529	0.525896	1.21783	0.339537	0.656464	0.0502874
ENSP00000314299	2	175.01	0.744274	CFHR1	CFHR1|HGNC Symbol|complement factor H-related 1 [Source:HGNC Symbol;Acc:4888]|1|ENSG00000244414|ENST00000320493	3844.08	2585.38	7113.7	11715.7	6312.43	2622.7	10166.4	6603.3	3602.02	25557.6	19561.3	2278.87	27096.2	5777.1	5654.14	12326.8	4853.01	6627.35	6384.11	25609.7	14274.5	3876.87	2077.99	7698.43	15833.9	11551.3	9243.88	2741.59	13296.9	82660.4	17653.1	1.79787	0.260849	1.75606	0.159559	2.63902	0.208861
ENSP00000309629	4	519.67	0.00027928	CFL1	CFL1|HGNC Symbol|cofilin 1 (non-muscle) [Source:HGNC Symbol;Acc:1874]|11|ENSG00000172757|ENST00000308162	1.39033e+06	1.32147e+06	1.73046e+06	1.37962e+06	1.21645e+06	1.41421e+06	922654	1.27115e+06	1.12315e+06	735684	991180	2.22392e+06	1.18904e+06	1.41369e+06	642721	657714	633216	723153	1.18629e+06	1.64009e+06	1.00145e+06	538690	731105	768281	927536	650889	659074	607748	549061	558176	583721	0.764626	0.0336568	0.803548	0.161307	0.467034	0.000285721
ENSP00000298159	5	554.2	0.0477246	CFL2	CFL2|HGNC Symbol|cofilin 2 (muscle) [Source:HGNC Symbol;Acc:1875]|14|ENSG00000165410|ENST00000298159	1.09444e+06	1.05384e+06	2.23361e+06	1.92751e+06	1.27271e+06	1.61859e+06	1.25974e+06	1.25848e+06	1.2074e+06	839606	769796	2.66823e+06	1.21135e+06	1.38817e+06	747141	627424	637791	771885	1.27353e+06	1.41281e+06	982347	780339	1.65093e+06	1.12408e+06	954675	688679	587708	884308	399296	877775	456909	0.764256	0.232361	0.772916	0.288877	0.554245	0.04356
ENSP00000262570	3	323.45	0.00222118	CHCHD3	CHCHD3|HGNC Symbol|coiled-coil-helix-coiled-coil-helix domain containing 3 [Source:HGNC Symbol;Acc:21906]|7|ENSG00000106554|ENST00000262570	983112	856821	659244	501301	646161	637815	290542	327172	281656	132375	343639	1.03247e+06	267229	561783	315732	450504	217628	355143	538440	455270	201901	50659.4	178374	525242	471059	231249	370783	183848	127939	196225	125002	0.460058	0.00663264	0.602761	0.0296802	0.337349	0.00185038
ENSP00000306425	1	41.22	0.00413934	CHCHD7	CHCHD7|HGNC Symbol|coiled-coil-helix-coiled-coil-helix domain containing 7 [Source:HGNC Symbol;Acc:28314]|8|ENSG00000170791|ENST00000303759	83984.6	66208.7	64130.8	30943	61518.3	30091.7	38230.5	68688.1	146588	23507.6	29820.7	73359.4	22170.9	31211.1	29537.4	27401.2	22803	18636.8	30736.3	36148.7	25538	14149.1	18430.5	26636.4	14803.9	61721	28416.6	9826.58	27833.4	17556.5	27403.7	0.915208	0.812069	0.517532	0.0209406	0.402199	0.00820354
ENSP00000319255	1	22.6	0.0156462	CHORDC1	CHORDC1|HGNC Symbol|cysteine and histidine-rich domain (CHORD) containing 1 [Source:HGNC Symbol;Acc:14525]|11|ENSG00000110172|ENST00000320585	1583.27	968.317	1898.62	2596.74	1709.5	1659.35	1681.31	720.652	393.148	557.278	306.804	1559.75	1559.14	2343.01	664.439	825.698	314.982	493.376	180.689	211.089	520.745	287.009	192.388	662.314	856.669	444.102	694.032	554.932	129.584	991.963	80.6378	0.506155	0.0428334	0.49523	0.0295309	0.27943	0.00590483
ENSP00000412015	1	16.53	0.0101437	CHTF18	CHTF18|HGNC Symbol|CTF18, chromosome transmission fidelity factor 18 homolog (S. cerevisiae) [Source:HGNC Symbol;Acc:18435]|16|ENSG00000127586|ENST00000426047	73762.7	58518.5	77016.5	75658.1	82241.2	68497.7	65223.7	85618.9	70638.1	101995	58235.5	75865.8	50777	54961.8	69601.3	72216.5	43888.9	56715.6	81794	45594.8	32746.2	53456.3	75382.8	36859.4	25054.4	59054.8	88613.3	49750.7	30800	29995.4	29927.2	1.02172	0.840027	0.795434	0.0363028	0.652094	0.00649102
ENSP00000261883	2	46.88	0.04233	CILP	CILP|HGNC Symbol|cartilage intermediate layer protein, nucleotide pyrophosphohydrolase [Source:HGNC Symbol;Acc:1980]|15|ENSG00000138615|ENST00000261883	55.2121	2801.81	5500.12	3862.86	4201.29	3161.07	6413.68	15134	768.629	15831.9	3140.91	6557.95	15430	4978.64	18235.9	18276.4	14092.1	4610.88	13539.2	12948.9	7571.13	26678.4	44032.7	3687.32	10759.7	9335.45	6217.17	8087.08	2322	1965.75	2962.36	2.25572	0.19158	3.53934	0.000776876	3.53346	0.0865878
ENSP00000363041	4	295.29	0.694069	CISD1	CISD1|HGNC Symbol|CDGSH iron sulfur domain 1 [Source:HGNC Symbol;Acc:30880]|10|ENSG00000122873|ENST00000333926	592071	744563	377373	206581	428419	1.44845e+06	335719	477598	273890	329902	138821	1.78358e+06	155285	1.57009e+06	263630	648697	330218	401825	1.01401e+06	110265	49355.3	126895	322381	986263	669926	101532	267076	244406	90265.6	811828	82588.8	1.06583	0.889871	1.34673	0.467117	0.78824	0.489219
ENSP00000367265	1	16.7	0.0440041	CKAP4	CKAP4|HGNC Symbol|cytoskeleton-associated protein 4 [Source:HGNC Symbol;Acc:16991]|12|ENSG00000136026|ENST00000378026	1665.64	990.983	12778.6	4749.62	2836.6	3881.2	7756.15	511.755	2242.96	5385.82	9575	0	172.753	1364.75	2211.58	0	0	902.876	0	6402.72	4937.22	395.216	7382.98	3577.36	912.358	18633.1	2602.68	1074.62	886.844	0	3907.7	1.06252	0.913265	0.347327	0.241749	0.855135	0.815697
ENSP00000299198	13	1358.95	0.0155139	CKB	CKB|HGNC Symbol|creatine kinase, brain [Source:HGNC Symbol;Acc:1991]|14|ENSG00000166165|ENST00000348956	9.14184e+06	7.22567e+06	7.02831e+06	5.95177e+06	7.16485e+06	7.42452e+06	5.29265e+06	6.36814e+06	5.48727e+06	1.86654e+06	5.03799e+06	6.33862e+06	6.01189e+06	3.70522e+06	4.5876e+06	5.51228e+06	4.5247e+06	2.13432e+06	4.78258e+06	7.82657e+06	3.54659e+06	5.0207e+06	1.92234e+06	3.93156e+06	4.36199e+06	2.91729e+06	4.53312e+06	3.51399e+06	3.50758e+06	3.19426e+06	5.43841e+06	0.718411	0.0546622	0.670598	0.00685841	0.525043	0.000619435
ENSP00000221476	21	1939.08	6.63274e-05	CKM	CKM|HGNC Symbol|creatine kinase, muscle [Source:HGNC Symbol;Acc:1994]|19|ENSG00000104879|ENST00000221476	1.20927e+08	9.5354e+07	1.19976e+08	1.1701e+08	1.09817e+08	7.08745e+07	5.42212e+07	1.00875e+08	7.57997e+07	5.78744e+07	8.66015e+07	1.45417e+08	4.45064e+07	9.09e+07	9.65965e+07	7.78309e+07	4.10026e+07	3.70448e+07	7.78996e+07	7.44997e+07	4.30114e+07	4.38703e+07	2.38306e+07	4.76401e+07	4.72896e+07	4.5371e+07	6.32975e+07	2.84594e+07	4.47537e+07	4.29621e+07	4.47285e+07	0.660421	0.001941	0.64707	0.00523642	0.383782	1.80475e-06
ENSP00000254035	28	2384.93	1.50137e-06	CKMT2	CKMT2|HGNC Symbol|creatine kinase, mitochondrial 2 (sarcomeric) [Source:HGNC Symbol;Acc:1996]|5|ENSG00000131730|ENST00000254035	1.22448e+08	9.23301e+07	9.4066e+07	8.49471e+07	9.61266e+07	7.00839e+07	6.97104e+07	8.42775e+07	8.04571e+07	7.41001e+07	8.52278e+07	1.18322e+08	7.05714e+07	7.39481e+07	9.68839e+07	7.03668e+07	7.11752e+07	5.06554e+07	7.75372e+07	1.03582e+08	4.84146e+07	4.51508e+07	5.51616e+07	3.68641e+07	4.46959e+07	4.9218e+07	6.94102e+07	4.52568e+07	4.31971e+07	4.47308e+07	4.44535e+07	0.789004	0.0279674	0.797537	0.0591211	0.487978	0.000504659
ENSP00000326699	1	22.21	0.657212	CLGN	CLGN|HGNC Symbol|calmegin [Source:HGNC Symbol;Acc:2060]|4|ENSG00000153132|ENST00000325617	16624.1	18152.2	13108	10833.3	12991.6	9682.72	3729.59	12039.1	3231.13	40840.6	10866	4197.04	8104.28	11201.4	18151.1	12305.3	12590	9399.26	52.2649	22791.7	8922.77	9041.2	18321.2	7754.98	4164.44	28055	16783.7	2436.38	5574.46	9069.64	18932.9	0.934201	0.877473	0.751054	0.166695	0.837646	0.437238
ENSP00000364934	4	163.46	0.00024132	CLIC1	CLIC1|HGNC Symbol|chloride intracellular channel 1 [Source:HGNC Symbol;Acc:2062]|6|ENSG00000213719|ENST00000375779	71037.5	82738.4	164517	117761	83433.2	113211	121380	139479	109091	95696.7	123914	46642.5	179063	127937	76336.4	61932.5	65306.7	65445.8	73725.4	131514	77300.8	64579.5	78533.1	54933.2	63515.3	77141	35060.4	50682.8	28898	39478.5	33266.4	1.12735	0.497393	0.871247	0.550266	0.506353	0.0363615
ENSP00000363500	5	278.2	0.00903285	CLIC4	CLIC4|HGNC Symbol|chloride intracellular channel 4 [Source:HGNC Symbol;Acc:13518]|1|ENSG00000169504|ENST00000374379	451773	521287	481355	438692	473702	456142	405913	503857	497995	302037	387455	312096	686186	464976	335122	301205	417514	272319	342434	678981	377359	335283	351626	350727	337727	434821	237269	330646	189538	237672	264629	0.89903	0.207605	0.884776	0.295305	0.648539	3.58509e-05
ENSP00000269122	12	711.14	0.833864	CLTC	CLTC|HGNC Symbol|clathrin, heavy chain (Hc) [Source:HGNC Symbol;Acc:2092]|17|ENSG00000141367|ENST00000269122	463197	355610	593389	285740	330299	478840	520020	361789	492560	568866	441230	73548.1	723821	546251	531660	440366	538334	345634	344955	593604	294830	303972	774884	321562	340552	937241	312730	408167	222574	325516	317898	1.17644	0.294148	1.09282	0.648275	1.05143	0.824824
ENSP00000315130	4	228.87	0.338052	CLU	CLU|HGNC Symbol|clusterin [Source:HGNC Symbol;Acc:2095]|8|ENSG00000120885|ENST00000316403	326926	322266	264960	336361	379795	603905	218899	329108	34035	455699	354850	372935	1.01969e+06	378877	277272	469854	378437	280101	232722	497376	902034	180523	182218	218327	380316	51712.1	435939	205159	383180	702974	455952	1.02051	0.937834	1.47497	0.104425	0.980275	0.919842
ENSP00000206446	1	16.47	0.000464888	CMA1	CMA1|HGNC Symbol|chymase 1, mast cell [Source:HGNC Symbol;Acc:2097]|14|ENSG00000092009|ENST00000206446	24425.1	16374.2	124545	80939.6	36029.4	4883.65	12522	9289.71	26989.7	10246.5	3612.44	7032.04	1265.17	12468.2	8698.07	1097.86	4217.6	4418.52	36795.5	3494.64	1872.24	6732.12	2739.05	2621.93	2808.03	8449.47	8869.73	8310.74	1088.86	3016.77	16230	0.199377	0.0900158	0.144095	0.0757459	0.1078	0.0684039
ENSP00000296658	2	64.97	0.0235086	CMBL	CMBL|HGNC Symbol|carboxymethylenebutenolidase homolog (Pseudomonas) [Source:HGNC Symbol;Acc:25090]|5|ENSG00000164237|ENST00000296658	14638.3	20359.9	37233.2	14269.6	18927.1	49426.1	58940.9	41723.5	17467.5	32361.7	33654.1	27245.4	46149.6	44670.3	48572.1	37193	33874.9	47749.1	50269	38355.4	17052.4	25419.3	53136.4	27480.7	18608.1	53768.4	21840.5	25192.7	12795.5	27585.3	13884.9	1.84623	0.0374814	1.85497	0.00846951	1.32655	0.289059
ENSP00000360939	1	113.93	0.00487035	CMPK1	CMPK1|HGNC Symbol|cytidine monophosphate (UMP-CMP) kinase 1, cytosolic [Source:HGNC Symbol;Acc:18170]|1|ENSG00000162368|ENST00000371873	19155.7	33967.2	86478	67601.4	84936.1	60307.8	46838.7	69241.7	59704.5	32691.7	55194	119413	63150.2	71653.3	63758.5	55093.6	60292.4	47530.3	62753.5	79911.3	40965.4	31110.3	40471	27906.7	46430.3	23174.7	32727	38862.5	33166.6	38570.3	39862.6	0.924158	0.773147	1.13734	0.617348	0.602937	0.164541
ENSP00000325548	4	235.08	0.0289395	CNDP2	CNDP2|HGNC Symbol|CNDP dipeptidase 2 (metallopeptidase M20 family) [Source:HGNC Symbol;Acc:24437]|18|ENSG00000133313|ENST00000324262	220342	191874	240545	199302	210810	182947	229138	178823	179089	197711	216227	145434	285815	201675	282231	163527	232809	135741	187166	289621	159057	178118	209742	123952	142912	254349	136991	156481	121313	121723	126890	0.92825	0.241151	0.979926	0.841752	0.739726	0.00513047
ENSP00000252456	1	41.39	0.106848	CNN1	CNN1|HGNC Symbol|calponin 1, basic, smooth muscle [Source:HGNC Symbol;Acc:2155]|19|ENSG00000130176|ENST00000252456	10795.6	6447.33	32833.1	34696.7	15194.6	10555.6	4151.34	11421.8	5633.86	2177.87	0	4982.76	18256	25902.9	2240.44	11753.6	19610.4	13798.1	7416.4	15236.1	3717.61	512.021	11446.4	8745.98	6481.44	2420.68	3028.43	9433.88	21588.1	7343.33	4436.74	0.28293	0.0670365	0.614773	0.270947	0.377308	0.0981616
ENSP00000377466	1	30.7	0.000325304	CNP	CNP|HGNC Symbol|2',3'-cyclic nucleotide 3' phosphodiesterase [Source:HGNC Symbol;Acc:2158]|17|ENSG00000173786|ENST00000393888	0.140436	449.403	1843.85	808.534	1052.65	2218.17	10175.1	3131.59	2301.46	15198.1	4045.67	4744.65	13461.2	11084.6	11432.9	8681.13	13827.5	7247.24	7717.14	9456.27	3812.18	7373.49	15638.8	3172.47	3717.1	21751.3	6912.93	5926.1	4141.85	3679.54	6699.39	7.4356	0.0571304	11.0077	1.74049e-05	9.50915	0.00493436
ENSP00000354762	1	32.11	0.114767	COA3	COA3|HGNC Symbol|cytochrome c oxidase assembly factor 3 [Source:HGNC Symbol;Acc:24990]|17|ENSG00000183978|ENST00000328434	127331	100673	17462.9	20127.8	63061.4	76462.8	3277.6	8920.6	40533.7	5294.57	1438.39	144196	4770.21	64161.6	2694.79	66814.4	4784.53	38581	59206.4	4076.47	3640.03	1863.6	6603.61	61531.6	46114.5	2242.41	28332.7	4827.36	633.835	24693.5	547.452	0.344655	0.13162	0.597776	0.342385	0.269872	0.0910432
ENSP00000364140	4	203.76	0.00211225	COL15A1	COL15A1|HGNC Symbol|collagen, type XV, alpha 1 [Source:HGNC Symbol;Acc:2192]|9|ENSG00000204291|ENST00000375001	186817	121839	199823	133343	132210	150923	65439.9	131451	169132	109533	165855	198510	52058.4	150063	121553	153725	89006.3	98550.9	219285	182506	100767	36184.7	69451.2	80578.3	67073	109788	112153	51821.2	59009.3	95629.6	76804.1	0.853036	0.343021	0.882406	0.449264	0.489961	0.00442223
ENSP00000339118	1	94.44	0.44773	COL18A1	COL18A1|HGNC Symbol|collagen, type XVIII, alpha 1 [Source:HGNC Symbol;Acc:2195]|21|ENSG00000182871|ENST00000342220	12319.2	1954.06	62892.3	35376.7	12159.5	28516.2	17874.4	19382.4	13787.4	34990.3	23315.1	4221.86	54900.2	84212.2	30996	79180.6	61705.5	17407	16315.1	56137.1	18494.1	15373.8	45531.8	39008.1	33821.8	63482.7	22015.8	16594.9	9921.54	22505.4	8168.56	0.921303	0.870525	1.69833	0.249291	1.10834	0.833108
ENSP00000353654	2	68.69	0.387617	COL4A2	COL4A2|HGNC Symbol|collagen, type IV, alpha 2 [Source:HGNC Symbol;Acc:2203]|13|ENSG00000134871|ENST00000360467	28790.2	20979.5	24620.7	11243.6	31789.3	18061.7	78625.2	43072.8	45692.3	61271.2	32764.3	4807.44	59131.8	25226.6	45968.8	19359.2	38479.9	29862.4	14893.2	57965	18837.9	55080.6	359122	14855.6	6443.23	16297.8	19362	13546.4	12911.4	4184.36	15433.5	1.98348	0.0454411	1.33931	0.264785	2.20244	0.435377
ENSP00000331902	1	89.65	0.138325	COL4A5	COL4A5|HGNC Symbol|collagen, type IV, alpha 5 [Source:HGNC Symbol;Acc:2207]|X|ENSG00000188153|ENST00000328300	12739.8	9058.98	16952.9	14159.7	11512.8	6279.33	20682	7718.85	11738.4	14118	7189.25	6232.83	33412.2	18574.3	25743.5	11911.5	26763.7	26864.3	18585.7	33690	17021	33007.1	58107.2	11350.8	8815.07	9711.6	9604.8	16131.8	6207.25	3446.98	5122.35	0.87604	0.556684	1.69811	0.0139599	1.25345	0.567299
ENSP00000329419	1	23.47	6.39297e-07	COPB2	COPB2|HGNC Symbol|coatomer protein complex, subunit beta 2 (beta prime) [Source:HGNC Symbol;Acc:2232]|3|ENSG00000184432|ENST00000333188	360.671	1583.6	1433.39	1807.47	2289.57	1200.17	1615.48	4465.68	2105.27	5625.63	6582.59	1273.85	10834.1	8645.96	9588.19	10892.7	14432.1	7617.31	8227.04	24737.4	11668.1	9079.02	18182.7	8908.32	10659.2	35485.6	17135.5	12820	14407	14748.4	19168.1	2.40755	0.0739647	7.21881	0.000779796	10.7425	0.000197547
ENSP00000229251	1	53.89	0.168289	COPS7A	COPS7A|HGNC Symbol|COP9 signalosome subunit 7A [Source:HGNC Symbol;Acc:16758]|12|ENSG00000111652|ENST00000229251	1166.37	2863.64	7378.51	4990.94	5628.93	3433.88	5498.29	4934.17	974.539	5618.13	5143.83	1160.61	6061.68	7139.38	7265.99	6093.95	6599.39	4364.35	6009.63	5170.27	1425.04	1979.17	3582.32	1923.9	2917	4906.09	3199.88	2385.25	1380.32	1632.83	1863.36	0.968555	0.918582	1.16419	0.59106	0.58493	0.171179
ENSP00000254759	2	102.55	0.00848636	COQ3	COQ3|HGNC Symbol|coenzyme Q3 methyltransferase [Source:HGNC Symbol;Acc:18175]|6|ENSG00000132423|ENST00000254759	141496	101495	107396	94126.9	105694	116889	70583.7	102317	106536	116669	113518	98898.2	104950	100152	124859	77725.4	97147.3	68839.2	71803.4	111416	61702.2	73398.8	69736.5	65918.7	59910.1	85988.6	106083	61231.1	35171.6	70211	104886	0.948903	0.618644	0.833768	0.114347	0.665689	0.00667632
ENSP00000288532	2	48.86	1.36957e-05	COQ5	COQ5|HGNC Symbol|coenzyme Q5 homolog, methyltransferase (S. cerevisiae) [Source:HGNC Symbol;Acc:28722]|12|ENSG00000110871|ENST00000288532	121504	70793	105955	47447.4	81589.5	63847	45979.8	83569.2	57828.3	23364.2	26597.6	39317.4	35117	44203.9	25161.1	29357.8	16082.3	37510.4	35043	18697	24177.1	11001.4	27388.7	18284	39474.5	21708.6	25582.9	34376.1	24261.4	23650.4	20393.5	0.587397	0.0612254	0.356511	0.0119601	0.288003	0.00852012
ENSP00000333946	2	71.5	0.0222012	COQ6	COQ6|HGNC Symbol|coenzyme Q6 monooxygenase [Source:HGNC Symbol;Acc:20233]|14|ENSG00000119723|ENST00000334571	74917.9	81946.4	86716.3	50821.9	76981.9	79809.7	53257.5	74605.7	102096	62617.4	74508	71391.1	62492.2	88354.7	104477	72932.1	71680.1	56942.8	102444	83939.1	34756.9	38159.8	43886.1	67628.4	33616.6	114517	45523.2	37596.7	20898.1	52310.9	57409.7	1.00277	0.982665	1.00894	0.943166	0.688702	0.0422913
ENSP00000322316	1	22.34	0.560299	COQ7	COQ7|HGNC Symbol|coenzyme Q7 homolog, ubiquinone (yeast) [Source:HGNC Symbol;Acc:2244]|16|ENSG00000167186|ENST00000321998	2396.72	4349.48	10905.4	3571.01	3166.52	2778.58	9796.36	2530.11	3588.84	13398.3	4507.9	1019.7	7079.52	4678.47	1781.85	1202.03	8612.13	2319.93	987.495	2008.15	1023.63	3417.91	15195.8	2241.44	1721.94	20051.9	5628.81	2687.39	0	1041.67	1767.73	1.25056	0.62072	0.629643	0.343129	1.10202	0.852588
ENSP00000262507	5	360.27	1.75591e-08	COQ9	COQ9|HGNC Symbol|coenzyme Q9 [Source:HGNC Symbol;Acc:25302]|16|ENSG00000088682|ENST00000262507	1.66075e+06	1.23833e+06	1.47599e+06	1.33509e+06	1.45484e+06	933133	890172	1.06969e+06	960231	1.47432e+06	976411	862060	682755	848354	1.04999e+06	862373	933086	622682	697639	774483	508250	541882	587997	574963	363728	592430	900695	568925	415369	427486	505396	0.733188	0.0083407	0.54722	6.92625e-05	0.382336	9.68187e-06
ENSP00000425597	1	15.12	0.110461	CORIN	CORIN|HGNC Symbol|corin, serine peptidase [Source:HGNC Symbol;Acc:19012]|4|ENSG00000145244|ENST00000508498	4384.93	95888.8	59194.4	297724	207439	181703	162499	207519	369984	243361	476022	899732	222707	232456	126448	168016	133072	151456	51600.6	221059	428612	286788	276959	26253.8	171032	538176	237833	370570	317498	262421	138546	2.05765	0.087513	1.98242	0.187015	1.97559	0.0900857
ENSP00000355486	1	43.35	0.024119	COX20	COX20|HGNC Symbol|COX20 cytochrome C oxidase assembly factor [Source:HGNC Symbol;Acc:26970]|1|ENSG00000203667|ENST00000366528	41898.3	27685.3	36636.3	22881	28169.4	25367	27514.1	23803	13359.9	9842.25	12424.9	12117.1	19302.5	19423.2	16364.1	24231.8	25982.1	18656.5	21283.9	21044.3	9647.83	2318.42	10132.2	13603.1	17535.5	27123.2	24471	14592.4	4242.34	14076.3	18289.8	0.595106	0.02352	0.597866	0.0162492	0.46539	0.0037979
ENSP00000253452	4	151.93	0.00124817	COX4I1	COX4I1|HGNC Symbol|cytochrome c oxidase subunit IV isoform 1 [Source:HGNC Symbol;Acc:2265]|16|ENSG00000131143|ENST00000253452	3.6108e+06	1.4022e+06	3.49112e+06	3.1748e+06	2.9933e+06	1.91179e+06	1.57789e+06	2.43501e+06	3.41308e+06	778119	2.78802e+06	2.59554e+06	738135	1.56638e+06	1.53447e+06	1.92132e+06	1.52911e+06	1.15042e+06	1.8821e+06	2.1676e+06	1.30118e+06	689831	911752	1.00696e+06	946582	1.80405e+06	1.45844e+06	1.10941e+06	999323	1.36122e+06	1.4212e+06	0.732899	0.189555	0.558411	0.0270316	0.399012	0.00963622
ENSP00000317780	8	501.75	0.00214628	COX5A	COX5A|HGNC Symbol|cytochrome c oxidase subunit Va [Source:HGNC Symbol;Acc:2267]|15|ENSG00000178741|ENST00000322347	1.92518e+07	1.61751e+07	1.48168e+07	1.26465e+07	1.50839e+07	8.40203e+06	8.11601e+06	1.5758e+07	1.83009e+07	3.3941e+06	1.28327e+07	1.60837e+07	4.45074e+06	7.7425e+06	7.44593e+06	8.53645e+06	7.32188e+06	6.36276e+06	9.80771e+06	1.3005e+07	6.07261e+06	2.10266e+06	3.79252e+06	7.31928e+06	6.36175e+06	8.91905e+06	8.81476e+06	5.36809e+06	6.44627e+06	4.9037e+06	7.41974e+06	0.713953	0.116599	0.556783	0.000874979	0.394027	0.000118878
ENSP00000258424	1	97.87	0.375051	COX5B	COX5B|HGNC Symbol|cytochrome c oxidase subunit Vb [Source:HGNC Symbol;Acc:2269]|2|ENSG00000135940|ENST00000258424	163556	100965	2999.6	0	70159.8	67319	0	3468.08	22542	2193.76	5133.15	94741.2	14366.2	60179.3	25600	72491.6	11974	49945.8	100766	15567.1	6071.86	9427.38	10731.2	83842.9	70988.1	1839.33	32757.5	6196.19	0	4634.05	2133.49	0.248401	0.181436	0.668832	0.525852	0.329528	0.222899
ENSP00000246554	3	287.47	0.00163488	COX6B1	COX6B1|HGNC Symbol|cytochrome c oxidase subunit VIb polypeptide 1 (ubiquitous) [Source:HGNC Symbol;Acc:2280]|19|ENSG00000126267|ENST00000246554	6.52177e+06	3.42546e+06	5.0491e+06	3.78905e+06	4.38528e+06	2.8102e+06	2.33926e+06	4.98655e+06	6.04776e+06	1.6418e+06	5.78982e+06	4.75125e+06	2.22216e+06	4.99644e+06	3.01528e+06	4.34574e+06	3.25314e+06	2.70307e+06	4.233e+06	5.9782e+06	3.03477e+06	1.33545e+06	1.75828e+06	2.08379e+06	1.90331e+06	2.59424e+06	2.79142e+06	1.70929e+06	2.73622e+06	2.39035e+06	2.97259e+06	0.849328	0.481721	0.831505	0.273425	0.480671	0.00919671
ENSP00000297564	2	66.6	0.0217102	COX6C	COX6C|HGNC Symbol|cytochrome c oxidase subunit VIc [Source:HGNC Symbol;Acc:2285]|8|ENSG00000164919|ENST00000297564	2.90812e+06	2.29455e+06	1.26319e+06	1.14691e+06	1.97186e+06	1.37346e+06	821934	855001	2.80613e+06	329928	765429	2.03625e+06	306671	1.14063e+06	729119	1.60148e+06	903540	785828	1.30655e+06	511579	157932	136683	284156	883107	836099	1.01117e+06	1.32666e+06	583683	150132	588727	357284	0.60443	0.151713	0.49452	0.0383955	0.321228	0.0129198
ENSP00000292907	2	164.23	0.0141383	COX7A1	COX7A1|HGNC Symbol|cytochrome c oxidase subunit VIIa polypeptide 1 (muscle) [Source:HGNC Symbol;Acc:2287]|19|ENSG00000161281|ENST00000292907	2.92577e+06	1.91097e+06	1.01593e+06	812218	1.44019e+06	1.04698e+06	769387	686272	1.49416e+06	271135	420749	664056	444659	1.15753e+06	611226	1.43782e+06	627751	818698	1.70492e+06	445640	187898	113055	249659	970749	746046	637129	1.31535e+06	230028	133594	557200	180243	0.482073	0.092843	0.499699	0.098735	0.316657	0.0391717
ENSP00000234301	1	47.68	0.0980312	COX7A2L	COX7A2L|HGNC Symbol|cytochrome c oxidase subunit VIIa polypeptide 2 like [Source:HGNC Symbol;Acc:2289]|2|ENSG00000115944|ENST00000234301	42588.7	43510.9	8313.95	8007.44	25254.1	36004.5	11088.7	11176	30914.5	4761.09	11560.8	40034.3	12910.6	27761.4	4568.34	24671.3	17523.5	13232.9	19571.8	6268.77	3539.93	2821.39	468.314	24002.7	30109.6	5133.77	12447.8	6462.53	2080.06	17704.1	2198.76	0.688634	0.423028	0.666077	0.361519	0.405048	0.127664
ENSP00000264613	10	447.66	0.101808	CP	CP|HGNC Symbol|ceruloplasmin (ferroxidase) [Source:HGNC Symbol;Acc:2295]|3|ENSG00000047457|ENST00000264613	249276	172559	516067	526960	341331	444072	520822	386531	225702	328191	329170	193565	1.24787e+06	380723	499498	435374	370253	175453	319386	330784	250903	261839	441237	91546.3	104947	360888	298993	231060	170013	232429	213270	1.03094	0.895865	1.16372	0.631372	0.666103	0.175904
ENSP00000296046	1	41.79	0.00223547	CPA3	CPA3|HGNC Symbol|carboxypeptidase A3 (mast cell) [Source:HGNC Symbol;Acc:2298]|3|ENSG00000163751|ENST00000296046	72269.6	64126.4	243229	199140	118394	29631.5	65150.8	15435.3	70710.8	40831.5	20297.3	12019.6	22682	46961.4	85546.2	22327.5	55539.7	20248.9	97160.8	34535.9	20421.1	49060.9	15136.5	26584.9	25604.4	53396.1	51558.7	35628.4	13335.5	24363.4	63576.3	0.289338	0.0464384	0.299389	0.0484496	0.256932	0.0417457
ENSP00000198765	4	132.91	3.2204e-07	CPNE3	CPNE3|HGNC Symbol|copine III [Source:HGNC Symbol;Acc:2316]|8|ENSG00000085719|ENST00000198765	195613	186798	260594	231410	206181	167003	177862	169809	167545	155658	214328	113637	124640	110290	146803	104483	117610	78542.9	74197.5	153018	70624.4	107384	131290	80354.3	65300.8	133583	92552.6	81983.6	53459.3	90180.1	85630	0.81144	0.0368905	0.506131	0.000194179	0.426486	9.27659e-05
ENSP00000371193	1	22.12	0.0108703	CPPED1	CPPED1|HGNC Symbol|calcineurin-like phosphoesterase domain containing 1 [Source:HGNC Symbol;Acc:25632]|16|ENSG00000103381|ENST00000381774	19940	9964.34	18559.7	18199.2	15186.4	17803.6	11849.9	11181.7	14535.6	13578	21110.1	18765	10165.8	13855.2	20599.7	10532.1	14217.1	13040	15251.4	14712.2	8199.26	8498.84	14163.2	9512.12	10214.8	19480.4	7658.87	6836.35	7808.46	9588.99	8771.07	0.916914	0.579197	0.85118	0.290211	0.62635	0.0222312
ENSP00000312189	10	488.08	0.0234515	CPT1B	CPT1B|HGNC Symbol|carnitine palmitoyltransferase 1B (muscle) [Source:HGNC Symbol;Acc:2329]|22|ENSG00000205560|ENST00000312108	987357	601114	1.06523e+06	538571	644326	870437	596451	603261	704948	1.28875e+06	590155	58509	760523	469847	595068	707748	848133	500578	329035	561870	298698	348943	638800	352770	315006	652670	540188	234007	141449	110162	327138	1.01088	0.958263	0.668563	0.0889744	0.477133	0.0152565
ENSP00000360541	6	288.27	0.266974	CPT2	CPT2|HGNC Symbol|carnitine palmitoyltransferase 2 [Source:HGNC Symbol;Acc:2330]|1|ENSG00000157184|ENST00000371486	263207	149566	67565.5	38750.9	111204	172925	52070.5	152397	291489	233943	254326	85341.8	57821.2	164047	215171	268264	246465	122563	202338	184806	74163.6	118453	142871	53964.3	92673	147759	170831	101741	37429.3	125851	122835	1.52991	0.237406	1.28589	0.455428	0.884037	0.737843
ENSP00000265394	1	24.85	0.0227056	CPVL	CPVL|HGNC Symbol|carboxypeptidase, vitellogenic-like [Source:HGNC Symbol;Acc:14399]|7|ENSG00000106066|ENST00000265394	5117.45	5271.5	0	0	2487.99	7393.32	10203.6	0	8757.8	10023.3	5359.8	5557.05	11313.2	13544.1	12582.8	15246.2	9254.16	16578.1	5645.07	15437	4500.1	5497.86	12766.7	5673.82	2625.1	13390.4	5085.76	1625.32	6891.98	9247.92	8016.6	2.70107	0.0528841	4.25791	0.000578733	2.74993	0.0212062
ENSP00000293925	1	17.87	0.632835	CRAMP1L	CRAMP1L|HGNC Symbol|Crm, cramped-like (Drosophila) [Source:HGNC Symbol;Acc:14122]|16|ENSG00000007545|ENST00000293925	26211.9	62190.5	25779.6	61046.6	82859	106981	39048.5	38581.6	34546.6	59166.6	28922.4	113593	89510.3	49080.9	83345.8	35874.4	46269.4	26608.2	19961.8	78571	33384.1	65637.5	108752	10834.6	48323.5	27947.9	57436.5	31306.2	34610.2	12975.8	38819.1	0.992062	0.98052	1.11629	0.696321	0.845922	0.593776
ENSP00000315013	9	352.71	0.000603197	CRAT	CRAT|HGNC Symbol|carnitine O-acetyltransferase [Source:HGNC Symbol;Acc:2342]|9|ENSG00000095321|ENST00000318080	1.06025e+06	719007	763116	625429	695799	486904	478631	570469	1.05223e+06	679814	599129	481073	580815	525823	529146	508582	484149	340974	353174	404368	276932	648903	521880	289587	208319	556183	289257	480064	176564	361287	320501	0.834104	0.294187	0.580421	0.00893665	0.498569	0.00294908
ENSP00000350359	1	19.34	0.189708	CREB5	CREB5|HGNC Symbol|cAMP responsive element binding protein 5 [Source:HGNC Symbol;Acc:16844]|7|ENSG00000146592|ENST00000357727	5689.79	6279.53	1334.47	891.471	2470.88	7501.28	5151.44	3826.42	269.364	3677.63	2119.15	10943.4	4620.17	3268.14	978.123	3314.01	3489.95	2822.32	1971.53	999.62	1843.13	956.877	2210.58	1167.24	1596.38	0	2150.58	1143.04	717.762	2048.66	1420.71	1.1273	0.785058	1.02755	0.95057	0.402367	0.149716
ENSP00000418336	1	26.79	0.136392	CREM	CREM|HGNC Symbol|cAMP responsive element modulator [Source:HGNC Symbol;Acc:2352]|10|ENSG00000095794|ENST00000463314	38109.9	34686.7	47992.7	31897.4	41216.4	31645.9	78240.2	40380.3	45786.4	428680	39037.5	17209.5	133758	205141	1.72054e+06	710584	529502	762214	1.38074e+06	26266.7	29349.5	376987	1.7432e+06	63328.2	20969.6	142957	654553	427403	20863.1	43961.1	28625.5	2.85267	0.312521	14.2218	0.0245144	9.08405	0.0970644
ENSP00000328521	3	143.92	0.0529979	CRIP2	CRIP2|HGNC Symbol|cysteine-rich protein 2 [Source:HGNC Symbol;Acc:2361]|14|ENSG00000182809|ENST00000329146	335086	265820	313513	199603	244334	582266	196730	253428	222746	112514	71327.1	1.3591e+06	173279	889392	87899.5	221301	96923	128454	408958	179102	118839	51548.4	93234.9	235347	222046	182789	120306	98593.1	44502.7	60816.9	100191	0.882814	0.696681	1.34841	0.504299	0.445161	0.000913695
ENSP00000255030	1	31.07	0.506686	CRP	CRP|HGNC Symbol|C-reactive protein, pentraxin-related [Source:HGNC Symbol;Acc:2367]|1|ENSG00000132693|ENST00000255030	6065.43	7030.5	9712.73	11962	7605.41	7515.02	25158.8	8595.12	4049.77	11105.3	8350.19	1198.31	182428	40479	10243.2	20448.1	7544.31	8720.58	14416.5	8688.81	4878.03	10995.6	9815.27	3875.72	4546.22	8299.47	4912.44	2265.14	21417.8	12229.5	3260.79	1.2738	0.494735	3.52846	0.24742	0.96302	0.884758
ENSP00000227251	10	964.84	0.000611193	CRYAB	CRYAB|HGNC Symbol|crystallin, alpha B [Source:HGNC Symbol;Acc:2389]|11|ENSG00000109846|ENST00000227251	3.53824e+07	3.95873e+07	6.40767e+07	5.42431e+07	4.36621e+07	3.50216e+07	4.03636e+07	4.10298e+07	5.16654e+07	3.46555e+07	5.34478e+07	4.9764e+07	3.98707e+07	2.89693e+07	4.00494e+07	3.00889e+07	2.79337e+07	2.39394e+07	3.62727e+07	4.57771e+07	2.93872e+07	2.7177e+07	4.54024e+07	2.41203e+07	2.20165e+07	4.00372e+07	2.44887e+07	2.44131e+07	2.50842e+07	1.73994e+07	2.04809e+07	0.900971	0.472293	0.742878	0.0815645	0.571044	0.0125967
ENSP00000219599	5	442.27	0.0485156	CRYM	CRYM|HGNC Symbol|crystallin, mu [Source:HGNC Symbol;Acc:2418]|16|ENSG00000103316|ENST00000219599	1.21645e+06	844518	592981	545993	820636	1.2878e+06	612290	480315	548032	280022	638215	978996	746662	558798	746384	211553	493177	548781	566764	499379	411192	396954	428136	468049	566519	626640	395262	438317	125565	409846	361605	0.797289	0.397206	0.716525	0.140749	0.524414	0.02888
ENSP00000339399	5	293.63	3.32746e-05	CRYZ	CRYZ|HGNC Symbol|crystallin, zeta (quinone reductase) [Source:HGNC Symbol;Acc:2419]|1|ENSG00000116791|ENST00000340866	547249	515085	601658	563155	538056	470381	631338	473805	392442	316056	599421	341084	444389	365862	437445	317535	378384	280420	365735	400568	179888	88487.5	258711	232612	217668	533924	166431	259088	124702	269801	129222	0.868967	0.206502	0.63491	9.51075e-06	0.412383	8.70658e-06
ENSP00000342056	6	571.53	4.63949e-06	CS	CS|HGNC Symbol|citrate synthase [Source:HGNC Symbol;Acc:2422]|12|ENSG00000062485|ENST00000351328	1.19439e+07	8.18537e+06	8.30521e+06	6.92267e+06	8.00522e+06	5.35841e+06	4.18042e+06	6.10261e+06	9.66032e+06	6.287e+06	7.00936e+06	5.41095e+06	5.18355e+06	4.63777e+06	6.28891e+06	4.57686e+06	4.43942e+06	3.05303e+06	4.65112e+06	6.47168e+06	3.12915e+06	2.87177e+06	3.88092e+06	3.20009e+06	3.52559e+06	6.28848e+06	4.14822e+06	3.14003e+06	2.19014e+06	3.41361e+06	3.34726e+06	0.741776	0.0828034	0.551659	0.0070081	0.415177	0.00219197
ENSP00000446477	1	17.22	0.00204765	CSE1L	CSE1L|HGNC Symbol|CSE1 chromosome segregation 1-like (yeast) [Source:HGNC Symbol;Acc:2431]|20|ENSG00000124207|ENST00000542325	0	14957.4	6796.58	11028.8	9635.29	42280.7	113144	53019	1236.88	160417	79383.4	65283.1	203781	148412	134135	108156	164373	70854.1	52965.5	99912.4	103998	118474	61935.6	64544.6	90352.2	31126.8	82577.4	175753	80734.1	67616.8	61126.3	8.83038	0.0336262	13.5776	4.97294e-05	9.83355	0.000177786
ENSP00000291568	2	64.62	0.0109613	CSTB	CSTB|HGNC Symbol|cystatin B (stefin B) [Source:HGNC Symbol;Acc:2482]|21|ENSG00000160213|ENST00000291568	288645	168545	242309	189477	208808	232317	268902	186543	284948	103218	118195	427182	167031	200406	90104.1	132051	93085.6	119482	207485	128469	73894.4	109621	155130	95027.7	96987	148398	94023.8	100478	71969.4	166660	56521.2	0.906465	0.599961	0.746592	0.175191	0.498649	0.00312724
ENSP00000304669	9	500.99	0.878208	CTNNA1	CTNNA1|HGNC Symbol|catenin (cadherin-associated protein), alpha 1, 102kDa [Source:HGNC Symbol;Acc:2509]|5|ENSG00000044115|ENST00000302763	1.28906e+06	1.05252e+06	863134	845405	1.14918e+06	829716	977583	928817	726112	1.19651e+06	1.12598e+06	205280	1.31109e+06	1.23293e+06	1.55417e+06	1.0213e+06	1.24704e+06	1.03461e+06	1.20781e+06	1.41867e+06	728656	763434	1.75364e+06	635705	618498	1.1604e+06	912682	785032	1.17397e+06	537188	923394	0.927164	0.514315	1.05414	0.711573	0.890885	0.43972
ENSP00000362849	5	357.33	0.0465463	CTNNA3	CTNNA3|HGNC Symbol|catenin (cadherin-associated protein), alpha 3 [Source:HGNC Symbol;Acc:2511]|10|ENSG00000183230|ENST00000373744	239221	131735	249750	145231	168562	186072	167469	193070	180055	348233	167352	148352	230526	187479	334641	225396	278640	163371	194421	178297	55011.9	100093	220678	109161	63460.5	216386	144252	122033	97577.6	60243	135686	1.10777	0.604054	1.06803	0.716434	0.679278	0.0792111
ENSP00000344456	7	431.16	0.181394	CTNNB1	CTNNB1|HGNC Symbol|catenin (cadherin-associated protein), beta 1, 88kDa [Source:HGNC Symbol;Acc:2514]|3|ENSG00000168036|ENST00000349496	443740	380879	818914	634695	477245	712443	685879	485450	468630	921200	514820	92789.2	761298	437386	596947	537259	651649	592041	463695	432802	243607	311194	799656	341366	283091	644341	358207	497298	294311	72672	333995	1.14573	0.471903	0.872713	0.502923	0.714239	0.156337
ENSP00000342070	5	254.18	0.131902	CTSB	CTSB|HGNC Symbol|cathepsin B [Source:HGNC Symbol;Acc:2527]|8|ENSG00000164733|ENST00000345125	827307	648030	549710	531773	648760	539782	430108	471013	853579	301016	815584	559298	492393	509331	647626	525368	473289	428721	574198	747137	509487	407773	530028	465053	381643	577041	365008	300235	730469	281668	604043	0.886756	0.506234	0.852708	0.162592	0.7242	0.0295999
ENSP00000236671	17	1050.86	0.11414	CTSD	CTSD|HGNC Symbol|cathepsin D [Source:HGNC Symbol;Acc:2529]|11|ENSG00000117984|ENST00000236671	1.14521e+07	7.82482e+06	6.72645e+06	5.41928e+06	7.9435e+06	4.13364e+06	8.15294e+06	3.74925e+06	4.34308e+06	9.26709e+06	8.54421e+06	3.88834e+06	5.97184e+06	8.73972e+06	9.87155e+06	6.29453e+06	6.58773e+06	4.99451e+06	7.87381e+06	6.49953e+06	3.75974e+06	5.52143e+06	8.45985e+06	3.06551e+06	2.1967e+06	7.4974e+06	6.05582e+06	3.07605e+06	5.06225e+06	4.32159e+06	5.07352e+06	0.80844	0.323503	0.818994	0.26616	0.639256	0.0463294
ENSP00000217131	2	105.71	0.184421	CTSZ	CTSZ|HGNC Symbol|cathepsin Z [Source:HGNC Symbol;Acc:2547]|20|ENSG00000101160|ENST00000217131	65944.5	63613.4	112496	87937.2	59325.9	57192.4	16121.2	110726	66333.6	37821.8	71136.8	98426.6	60155.5	120881	111265	154929	28316.6	78053.7	84479.6	89353.9	77415	55521.8	72137.8	59075.2	22689.5	74305.1	65788.4	23433.4	153942	40799.4	55307.6	0.76915	0.304393	1.16008	0.415961	0.80012	0.330728
ENSP00000301843	1	16.76	0.0519889	CTTN	CTTN|HGNC Symbol|cortactin [Source:HGNC Symbol;Acc:3338]|11|ENSG00000085733|ENST00000301843	3180.52	2700.33	1947.68	1679.77	3199.51	8386.73	899.582	1651.22	445.602	888.148	343.5	754.671	831.825	2576.54	697.83	1156.71	783.518	869.08	0	1965.94	1614.08	167.97	87.4786	501.847	1132.57	0	1137.92	890.071	145.034	0	128.947	0.827233	0.749483	0.442649	0.00605471	0.164931	0.000957738
ENSP00000376808	1	25.37	2.31687e-08	CUL5	CUL5|HGNC Symbol|cullin 5 [Source:HGNC Symbol;Acc:2556]|11|ENSG00000166266|ENST00000393094	6.41625	545.596	67.9118	957.376	337.247	908.414	6137.53	2704.45	4500.93	8668.3	6992.02	2373.85	13552.9	16090.5	8064.89	14573.8	10479.3	13272.3	20428.6	14141.9	7181.66	11694.9	13217.4	9506.92	7912.5	9212.71	11977.1	11704.7	8296.67	14470.7	7631.49	13.0195	0.0105446	31.3807	4.87558e-05	27.5849	1.25965e-07
ENSP00000363620	1	25.28	0.0869714	CUTA	CUTA|HGNC Symbol|cutA divalent cation tolerance homolog (E. coli) [Source:HGNC Symbol;Acc:21101]|6|ENSG00000112514|ENST00000374496	76921.2	63515.5	69293.9	53993.9	72076.2	51813.7	54928.8	68440.7	50268.3	65604.1	36670.6	64363.6	61890.1	70202	73989.8	73273.9	43137.9	45356.9	60030.5	73995.6	26015.5	62750.1	57221.5	38673.2	40013.4	47660.2	54550.3	43225.8	50295.6	41012.4	42368	0.813296	0.0711833	0.881856	0.240621	0.71139	0.00381182
ENSP00000341625	2	63.71	0.027012	CYB5A	CYB5A|HGNC Symbol|cytochrome b5 type A (microsomal) [Source:HGNC Symbol;Acc:2570]|18|ENSG00000166347|ENST00000340533	48458.9	45822.7	54942.7	45321.5	63408.6	91076.2	17628.8	53079.1	26576.5	22309.3	33236.4	186760	55950.1	52201.3	16900.3	31964.7	15154.3	18604.1	22427.1	20540.4	21439.1	6038.9	4415.24	28222	18604.9	14417	21829.6	20922.7	16312.4	53817.6	22661.6	0.78795	0.389677	0.856627	0.670056	0.401703	9.75456e-05
ENSP00000308430	2	146.29	0.302801	CYB5B	CYB5B|HGNC Symbol|cytochrome b5 type B (outer mitochondrial membrane) [Source:HGNC Symbol;Acc:24374]|16|ENSG00000103018|ENST00000307892	49832.9	104291	298391	134842	113237	146046	270351	113272	190927	362416	312345	89825	133464	102489	213586	122985	142093	82444.3	64942.2	250426	124931	81601.4	345082	111739	107567	745388	215290	93655.7	79273.9	54160.3	105901	1.65973	0.146364	0.947187	0.877408	1.3843	0.508078
ENSP00000356218	6	285	0.00454225	CYB5R1	CYB5R1|HGNC Symbol|cytochrome b5 reductase 1 [Source:HGNC Symbol;Acc:13397]|1|ENSG00000159348|ENST00000367249	435603	334878	704310	445569	378876	631654	272086	466625	400683	178464	431902	412934	357310	380690	155338	371407	245900	390712	452865	387589	286541	169795	237126	279153	221619	363903	225537	212573	129261	321096	195206	0.863118	0.506918	0.748354	0.154053	0.512185	0.0217153
ENSP00000338461	2	171.64	0.0132166	CYB5R3	CYB5R3|HGNC Symbol|cytochrome b5 reductase 3 [Source:HGNC Symbol;Acc:2873]|22|ENSG00000100243|ENST00000352397	566217	477943	1.01662e+06	553437	421423	320122	318849	374855	692036	169744	390364	166459	493084	270320	150678	354971	273205	252878	354183	486825	260355	177902	491754	344705	278196	488172	330133	170614	156190	302559	229396	0.622045	0.112596	0.504499	0.0434201	0.489125	0.039192
ENSP00000317159	6	488.21	0.00357609	CYC1	CYC1|HGNC Symbol|cytochrome c-1 [Source:HGNC Symbol;Acc:2579]|8|ENSG00000179091|ENST00000318911	3.41659e+06	2.42148e+06	2.68398e+06	2.28188e+06	2.50191e+06	1.5902e+06	2.255e+06	1.93836e+06	3.39923e+06	3.1003e+06	2.15778e+06	2.57801e+06	1.81418e+06	1.91212e+06	2.52561e+06	1.94902e+06	1.94526e+06	1.35151e+06	1.73453e+06	2.29928e+06	1.15903e+06	1.50036e+06	2.11296e+06	1.15707e+06	1.03357e+06	2.59665e+06	2.10519e+06	1.52947e+06	920303	1.47296e+06	1.36913e+06	0.904419	0.484448	0.724064	0.0170122	0.593635	0.00222221
ENSP00000307786	5	472.59	0.0683572	CYCS	CYCS|HGNC Symbol|cytochrome c, somatic [Source:HGNC Symbol;Acc:19986]|7|ENSG00000172115|ENST00000305786	3.2488e+06	1.96548e+06	2.02987e+06	1.89301e+06	2.47285e+06	1.87e+06	2.83646e+06	3.20536e+06	4.19688e+06	2.85177e+06	2.20448e+06	2.42979e+06	1.80193e+06	2.73871e+06	2.0797e+06	3.08202e+06	2.02573e+06	2.09841e+06	2.53413e+06	2.21675e+06	1.19982e+06	1.29581e+06	2.90241e+06	1.76328e+06	1.40981e+06	2.56826e+06	2.10134e+06	2.76922e+06	1.41699e+06	1.72942e+06	1.44672e+06	1.23205	0.22999	0.956371	0.746249	0.835625	0.261168
ENSP00000312435	4	157.82	0.0112864	DAG1	DAG1|HGNC Symbol|dystroglycan 1 (dystrophin-associated glycoprotein 1) [Source:HGNC Symbol;Acc:2666]|3|ENSG00000173402|ENST00000308775	208112	167061	193064	201893	192770	144454	156389	169584	77642	169422	122266	253736	151300	196023	197212	191169	138228	143323	167846	165954	111254	103314	141539	130121	99543.5	30773.2	156972	117789	153328	120825	114948	0.72676	0.0130398	0.891083	0.171013	0.6071	7.86123e-05
ENSP00000264161	1	45.56	0.000310643	DARS	DARS|HGNC Symbol|aspartyl-tRNA synthetase [Source:HGNC Symbol;Acc:2678]|2|ENSG00000115866|ENST00000264161	55118.3	41339.7	38863.9	34402.4	40619.2	36616.2	40241	35704.7	27533.8	36112	18113.6	27093.6	36219.9	29531.4	20427	13435.7	24996.3	10290.7	34809.7	16215	13219.4	11498.2	19315.1	20750.5	19065.2	28963.4	18282.7	22934.4	10988.6	17453	10217.8	0.769857	0.0758663	0.537784	0.00180403	0.426609	0.000698002
ENSP00000355086	1	20.1	0.0693725	DARS2	DARS2|HGNC Symbol|aspartyl-tRNA synthetase 2, mitochondrial [Source:HGNC Symbol;Acc:25538]|1|ENSG00000117593|ENST00000361951	14475.2	4855.19	7407.85	3480.72	5480.41	9492.61	7444.67	8746.95	10907.2	10041	8729.97	3461	9930.21	7808.22	16814.2	9431.74	4072.96	4579.2	4380.51	6746.43	4606.16	4313.21	4070.03	1709.37	2461.6	14304.9	5152.23	4685.7	1986.74	6476.35	7646.91	1.29233	0.349449	1.00605	0.985695	0.739607	0.438575
ENSP00000311117	5	296.24	1.52935e-05	DBI	DBI|HGNC Symbol|diazepam binding inhibitor (GABA receptor modulator, acyl-CoA binding protein) [Source:HGNC Symbol;Acc:2690]|2|ENSG00000155368|ENST00000311521	6.2007e+06	4.68407e+06	6.03687e+06	5.94707e+06	5.91067e+06	3.73525e+06	3.23881e+06	5.32424e+06	4.91771e+06	3.58334e+06	4.5359e+06	7.20258e+06	2.55131e+06	5.41546e+06	4.80379e+06	4.02488e+06	2.47203e+06	2.71098e+06	3.63997e+06	4.10825e+06	2.31907e+06	2.24087e+06	2.4134e+06	2.22868e+06	1.71757e+06	3.50218e+06	3.43253e+06	1.62144e+06	2.4449e+06	2.0746e+06	2.13886e+06	0.733605	0.0064421	0.681883	0.00654091	0.413752	6.20473e-06
ENSP00000359151	5	291.3	0.00121586	DBT	DBT|HGNC Symbol|dihydrolipoamide branched chain transacylase E2 [Source:HGNC Symbol;Acc:2698]|1|ENSG00000137992|ENST00000370132	526659	385438	443051	378208	430906	359696	436349	341900	487892	436117	516907	211533	300680	338392	451909	295255	416248	241294	266321	380073	182500	251422	378278	192998	180284	443801	221514	257309	117732	285538	243989	0.992972	0.939048	0.712531	0.0076304	0.594398	0.000899092
ENSP00000052754	4	186.24	0.0011589	DCN	DCN|HGNC Symbol|decorin [Source:HGNC Symbol;Acc:2705]|12|ENSG00000011465|ENST00000052754	8.60387e+06	4.54949e+06	9.70847e+06	9.86116e+06	7.66068e+06	6.79912e+06	6.8465e+06	5.51165e+06	6.0328e+06	5.01571e+06	8.62307e+06	4.80392e+06	6.62692e+06	5.29189e+06	7.08924e+06	3.72878e+06	6.60688e+06	4.58247e+06	5.50082e+06	7.86259e+06	5.01644e+06	3.98036e+06	6.33623e+06	3.53356e+06	3.9994e+06	4.53384e+06	3.39253e+06	6.17981e+06	1.83921e+06	5.14045e+06	3.23685e+06	0.801249	0.192577	0.707092	0.0694946	0.522145	0.0119661
ENSP00000303356	3	296.21	0.00422256	DCXR	DCXR|HGNC Symbol|dicarbonyl/L-xylulose reductase [Source:HGNC Symbol;Acc:18985]|17|ENSG00000169738|ENST00000306869	353540	265730	432172	309116	301703	312314	227806	294851	383782	130491	364122	234049	282765	311659	326057	179521	299360	158906	307336	330002	182588	194858	218990	192305	128163	285884	187373	144148	56183.7	198141	137894	0.858954	0.35284	0.78575	0.0776935	0.524569	0.00192743
ENSP00000364943	2	90.49	0.016219	DDAH2	DDAH2|HGNC Symbol|dimethylarginine dimethylaminohydrolase 2 [Source:HGNC Symbol;Acc:2716]|6|ENSG00000213722|ENST00000375787	56319.9	38556.5	81828.3	47104.1	49827	36097.6	32799	34348.9	8442.66	41388.3	44703	74608.1	58565.5	66590.2	37832.6	30231.2	39253.7	43704.4	44692.5	109760	34296.9	31019.7	45330.8	35575	44327.9	22113	33042.2	29988	31445.8	29009.7	32963.1	0.602319	0.044215	0.985864	0.943325	0.61179	0.0418527
ENSP00000215770	1	108.92	0.130627	DDTL	DDTL|HGNC Symbol|D-dopachrome tautomerase-like [Source:HGNC Symbol;Acc:33446]|22|ENSG00000099974|ENST00000215770	502205	637346	192574	120847	284295	373067	105397	216334	206657	68739	77494.2	402916	172211	460298	143929	291396	93449.4	138493	450146	134645	79973.4	98432	83526.3	248896	279019	185016	133971	67325.5	107779	253446	57320.8	0.502556	0.160923	0.681374	0.344187	0.435953	0.113064
ENSP00000233084	1	20.93	0.930489	DDX1	DDX1|HGNC Symbol|DEAD (Asp-Glu-Ala-Asp) box helicase 1 [Source:HGNC Symbol;Acc:2734]|2|ENSG00000079785|ENST00000233084	7839.36	3306.5	9134.17	10588.2	11528.6	29655.5	7713.98	3186.45	6757.98	4975.29	2644.79	24897.4	10180	11143.4	4409.44	2634.26	1576.06	2592.81	10354.1	6879.62	7045.27	4130.8	5934.22	8493.23	7557.74	10573.6	6672.36	8292.81	1592.3	15085.9	3587.06	1.07976	0.88324	0.963662	0.907279	0.848177	0.50994
ENSP00000336725	3	114.93	0.0517959	DDX3Y	DDX3Y|HGNC Symbol|DEAD (Asp-Glu-Ala-Asp) box helicase 3, Y-linked [Source:HGNC Symbol;Acc:2699]|Y|ENSG00000067048|ENST00000336079	54618.2	54886.2	66660.7	58181.9	47802.2	47954	58486.2	57416.1	35352.7	52332.5	44755.9	17880.2	57693.5	54432.4	47622.7	49526	43955.2	43026.2	54057	70466.3	36442	29793.4	57282.5	43165.3	46630	44168.8	39069.3	34789.6	24297.3	10480.5	30714.3	0.87512	0.166742	0.841933	0.121218	0.638653	0.00168185
ENSP00000220764	11	918.09	9.12788e-07	DECR1	DECR1|HGNC Symbol|2,4-dienoyl CoA reductase 1, mitochondrial [Source:HGNC Symbol;Acc:2753]|8|ENSG00000104325|ENST00000220764	1.37592e+07	9.16313e+06	1.0093e+07	8.44606e+06	1.00437e+07	5.22973e+06	6.18538e+06	7.71057e+06	1.02235e+07	6.72341e+06	7.33499e+06	8.31366e+06	4.5376e+06	6.74918e+06	7.23377e+06	6.68802e+06	4.66727e+06	4.17374e+06	6.62252e+06	5.83317e+06	3.39771e+06	3.64128e+06	3.76451e+06	3.37632e+06	2.82125e+06	6.31703e+06	5.09317e+06	3.77818e+06	2.94436e+06	4.10229e+06	4.09456e+06	0.702318	0.029101	0.565154	0.00434371	0.38766	0.00125269
ENSP00000356520	1	43.09	0.813272	DHX9	DHX9|HGNC Symbol|DEAH (Asp-Glu-Ala-His) box helicase 9 [Source:HGNC Symbol;Acc:2750]|1|ENSG00000135829|ENST00000367549	399.35	497.964	4871.74	446.228	2203.85	1729.07	5524.54	2470.74	331.884	11892.3	2948.04	0	8990.22	4225.29	5313.79	2481.69	5860.6	2287.76	4194.43	3434.75	645.435	2210.53	5786.34	471.488	731.379	7155.95	3692.01	3076.16	1033.55	2174.01	2407	2.46429	0.235275	2.22315	0.11521	1.70673	0.309738
ENSP00000280346	11	794.84	0.000273219	DLAT	DLAT|HGNC Symbol|dihydrolipoamide S-acetyltransferase [Source:HGNC Symbol;Acc:2896]|11|ENSG00000150768|ENST00000280346	5.47979e+06	3.84497e+06	4.88474e+06	4.24541e+06	4.23516e+06	4.1123e+06	4.60801e+06	3.791e+06	2.89198e+06	5.31875e+06	4.52694e+06	2.50996e+06	4.49041e+06	3.72077e+06	4.47416e+06	2.71425e+06	4.26748e+06	2.73956e+06	2.41146e+06	4.23753e+06	2.00309e+06	2.27077e+06	3.86569e+06	2.00367e+06	1.82919e+06	3.66637e+06	2.53472e+06	2.44261e+06	1.45326e+06	2.45515e+06	2.04737e+06	0.927314	0.476286	0.739722	0.0164703	0.5414	0.000301399
ENSP00000205402	13	1020.2	6.06341e-06	DLD	DLD|HGNC Symbol|dihydrolipoamide dehydrogenase [Source:HGNC Symbol;Acc:2898]|7|ENSG00000091140|ENST00000205402	1.15491e+07	9.01038e+06	1.00034e+07	9.30027e+06	9.68769e+06	7.23898e+06	8.2559e+06	7.61048e+06	7.1397e+06	6.61567e+06	6.89363e+06	8.19288e+06	6.26887e+06	5.83751e+06	7.54471e+06	6.03203e+06	6.56558e+06	4.93683e+06	5.5431e+06	7.88242e+06	4.18858e+06	5.02409e+06	6.91902e+06	5.09546e+06	4.73957e+06	6.05076e+06	5.48046e+06	5.79407e+06	2.74114e+06	4.15226e+06	4.4867e+06	0.735849	0.00180214	0.635634	0.000115332	0.509411	1.11924e-05
ENSP00000335304	7	492.76	1.33853e-07	DLST	DLST|HGNC Symbol|dihydrolipoamide S-succinyltransferase (E2 component of 2-oxo-glutarate complex) [Source:HGNC Symbol;Acc:2911]|14|ENSG00000119689|ENST00000334220	5.17684e+06	4.13842e+06	5.76858e+06	5.20557e+06	4.76034e+06	3.45709e+06	3.79256e+06	4.19699e+06	4.54662e+06	3.60118e+06	4.42348e+06	4.33519e+06	3.76229e+06	3.2056e+06	3.76234e+06	3.14312e+06	2.97112e+06	2.67579e+06	3.47508e+06	5.01272e+06	2.32096e+06	2.22936e+06	2.67914e+06	2.37075e+06	1.84872e+06	3.41695e+06	2.63237e+06	2.08919e+06	1.64868e+06	1.85592e+06	2.12492e+06	0.799007	0.0169324	0.691907	0.00172008	0.457011	5.50139e-05
ENSP00000371711	1	19.98	0.263609	DMRT1	DMRT1|HGNC Symbol|doublesex and mab-3 related transcription factor 1 [Source:HGNC Symbol;Acc:2934]|9|ENSG00000137090|ENST00000382276	1797.36	3592.69	9720.27	17924	7310.17	5857.22	0	430.032	31224.7	4295.33	6925.46	15812.1	4102.97	4019.8	1045.78	2325.91	2614.1	2116.48	1811.74	1271.5	5672.42	4101.88	1963.9	214.174	168.099	5730.11	0	200.674	6529.83	564.024	3943.83	1.0066	0.992567	0.505556	0.251801	0.290207	0.112996
ENSP00000369127	1	18.34	0.473468	DNAJA1	DNAJA1|HGNC Symbol|DnaJ (Hsp40) homolog, subfamily A, member 1 [Source:HGNC Symbol;Acc:5229]|9|ENSG00000086061|ENST00000330899	1484.82	8678.5	47484.8	42378.1	24909.4	10821.1	36987	7175.01	5960.96	19740.8	13701.4	14378.6	55188.9	19271.5	12936.6	16387.9	10894.6	24557	19455.5	34900.8	28180.6	7459.42	22721	15047.5	10814.3	8217.55	10322.5	34017.2	14592.4	11191.3	12254.6	0.629566	0.39738	0.945095	0.895025	0.586853	0.324404
ENSP00000314030	3	199.11	0.00181025	DNAJA2	DNAJA2|HGNC Symbol|DnaJ (Hsp40) homolog, subfamily A, member 2 [Source:HGNC Symbol;Acc:14884]|16|ENSG00000069345|ENST00000317089	50103.2	115668	147346	147255	139022	186194	151324	172472	129981	148073	188956	200155	224045	225811	183134	192439	204618	142589	175944	271416	169367	117307	199448	148982	187194	171197	160735	195303	181139	167269	191362	1.35831	0.082777	1.65961	0.00774157	1.43473	0.0435721
ENSP00000262375	1	76.24	0.000464633	DNAJA3	DNAJA3|HGNC Symbol|DnaJ (Hsp40) homolog, subfamily A, member 3 [Source:HGNC Symbol;Acc:11808]|16|ENSG00000103423|ENST00000262375	79348.2	78125.7	74207.9	47315.2	63548.5	55825.6	58813.1	72089.1	80055.6	64621.1	71127.1	84393.7	66504.2	56427.9	72828.6	49826.6	45047.8	33881.6	27541.4	76964	28790.7	39264	39568.6	36332.1	38047.1	46826.5	44366.4	29418.4	29703.8	30981.4	38394.8	0.979266	0.845876	0.791437	0.132425	0.544312	0.00468653
ENSP00000339581	1	32.65	0.105966	DNAJA4	DNAJA4|HGNC Symbol|DnaJ (Hsp40) homolog, subfamily A, member 4 [Source:HGNC Symbol;Acc:14885]|15|ENSG00000140403|ENST00000343789	0	12656.7	25419	17062.4	11105.4	16480.5	50555.5	21058	31088	14305.2	35227.4	8378.8	34840.5	22077.8	13779.7	15246.5	30882.4	20533.3	13785.6	76446.7	27075.4	8691.76	41855.7	16161.9	20567.5	30896	6633.62	32289.5	12472.2	9190.9	15202.3	2.1224	0.0623812	1.98545	0.102168	1.464	0.29625
ENSP00000359799	2	67.39	0.0161372	DNAJB4	DNAJB4|HGNC Symbol|DnaJ (Hsp40) homolog, subfamily B, member 4 [Source:HGNC Symbol;Acc:14886]|1|ENSG00000162616|ENST00000370763	391456	504518	335093	194716	259435	150750	111309	297105	90197.3	110045	160582	352049	210523	118438	51561.9	349678	99884.5	74931.3	331631	337555	205326	46049.6	216595	171226	117163	145123	188576	111857	69945.7	97242.4	102027	0.454931	0.0224626	0.632434	0.0962783	0.375561	0.014238
ENSP00000262177	1	56.03	0.00130279	DNAJB6	DNAJB6|HGNC Symbol|DnaJ (Hsp40) homolog, subfamily B, member 6 [Source:HGNC Symbol;Acc:14888]|7|ENSG00000105993|ENST00000262177	8880.83	6397.31	23894.1	10887.8	5510.37	10820.3	5947.86	8439.51	2874.56	2752.87	11356.8	11764.9	2473.61	3196.03	1775.02	4920.08	2016.93	1859.43	6890.08	3010.58	3110.64	126.272	346.49	4172.69	2614.66	4116.28	2257.65	1852.58	1418.8	1729.24	3048.84	0.63271	0.311136	0.369057	0.10303	0.195099	0.0543128
ENSP00000263441	1	21.57	1.85461e-08	DNAJC6	DNAJC6|HGNC Symbol|DnaJ (Hsp40) homolog, subfamily C, member 6 [Source:HGNC Symbol;Acc:15469]|1|ENSG00000116675|ENST00000263441	9365.53	3702.98	16645.7	15994.2	18954.1	9789.44	80465.2	40777.8	68455.9	208003	164020	176733	582001	567281	253038	491263	540780	277701	278768	185489	209007	288253	268773	65834.9	113284	302794	277673	593194	983814	403306	308443	7.36532	0.0445386	27.5435	0.000114324	27.8784	0.00233245
ENSP00000266481	2	139.79	0.434977	DNM1L	DNM1L|HGNC Symbol|dynamin 1-like [Source:HGNC Symbol;Acc:2973]|12|ENSG00000087470|ENST00000266481	5115.09	11327.9	29673.4	15904.5	16577.5	38002.7	38982.5	23315.1	4733.63	34409.4	6314.73	8901.83	50705.9	57515	28405.9	22993.4	34089.1	22834.9	31281.7	19692.4	9082.64	18974	40529.2	11930.9	11319.5	26648.8	14913.9	32550.9	6215.92	23603.8	8483.94	1.54539	0.287444	1.81621	0.0689932	1.24157	0.495898
ENSP00000273075	1	23.79	5.05744e-05	DNPEP	DNPEP|HGNC Symbol|aspartyl aminopeptidase [Source:HGNC Symbol;Acc:2981]|2|ENSG00000123992|ENST00000273075	204.813	866.137	6844.99	3475.17	2652.9	3761.59	13653.7	6116.73	6841.39	20294.8	16066.3	5870	30137.1	20758	15763.3	11869.8	17955.9	9342.22	12880.9	22688.1	6718.26	9767.69	16958.2	7608.58	10686.4	20439.5	10424.1	12964.7	7403.18	8904.78	14598.4	3.95984	0.0251223	5.48218	0.000506878	4.26358	0.000233666
ENSP00000309066	1	15.65	0.107057	DPP10	DPP10|HGNC Symbol|dipeptidyl-peptidase 10 (non-functional) [Source:HGNC Symbol;Acc:20823]|2|ENSG00000175497|ENST00000310323	20602.1	185193	372142	322097	246134	781109	297112	821887	440639	200211	494291	68406.6	353708	32121.5	162714	143917	461127	403937	286003	244240	307338	182194	314972	222343	231133	153496	161940	506359	97205.8	117311	158520	2.20681	0.0497693	1.07467	0.827106	0.935933	0.84394
ENSP00000356791	1	51.61	0.0103428	DPT	DPT|HGNC Symbol|dermatopontin [Source:HGNC Symbol;Acc:3011]|1|ENSG00000143196|ENST00000367817	105236	82976.5	81110.2	60927.6	49712.2	22031	55486.6	49004.1	74306.9	28704.7	47502.3	36741.5	188100	21062	34307.3	32160	43814.3	23469.9	49030.8	178329	23975.7	28611.3	17859.4	34120.9	51702.6	58834.5	14318.9	18892	12172.4	7419.61	23028	0.607594	0.0413363	0.830333	0.575319	0.351297	0.00332041
ENSP00000309539	10	727.9	1.0782e-06	DPYSL2	DPYSL2|HGNC Symbol|dihydropyrimidinase-like 2 [Source:HGNC Symbol;Acc:3014]|8|ENSG00000092964|ENST00000311151	1.29344e+06	954332	1.38362e+06	1.27701e+06	1.11064e+06	820274	941632	965920	865433	904300	976759	925753	1.13028e+06	1.31753e+06	934863	1.01726e+06	785938	815991	946687	1.07894e+06	692801	736404	863567	518158	630207	641415	603220	738125	740140	460546	563713	0.757916	0.0158997	0.801293	0.0349322	0.539578	0.00059783
ENSP00000343690	1	114.22	0.00282958	DPYSL3	DPYSL3|HGNC Symbol|dihydropyrimidinase-like 3 [Source:HGNC Symbol;Acc:3015]|5|ENSG00000113657|ENST00000343218	93622.4	56596.6	65233	49075.7	54706	65296.1	49765.7	42253.6	24602.9	60646.6	48737.4	51685.4	88747.4	73952.2	63310.7	64018.6	64638.3	43321.2	66397.3	117304	57660.8	44132.4	46449.1	43404.4	74461.7	32475.6	40912.4	32069.2	20475	39888.9	34843.3	0.760421	0.159805	1.08234	0.620773	0.640772	0.0406851
ENSP00000369129	43	2699.03	0.0482298	DSP	DSP|HGNC Symbol|desmoplakin [Source:HGNC Symbol;Acc:3052]|6|ENSG00000096696|ENST00000379802	6.02224e+06	4.73767e+06	3.85065e+06	1.84032e+06	4.30263e+06	3.67491e+06	5.44217e+06	4.42796e+06	3.55762e+06	5.43997e+06	2.89339e+06	1.25209e+06	4.65285e+06	2.89972e+06	5.16972e+06	5.02595e+06	3.55952e+06	3.41239e+06	3.85085e+06	2.99901e+06	1.93497e+06	3.06698e+06	3.51523e+06	2.11961e+06	1.93005e+06	3.3577e+06	4.09126e+06	2.37699e+06	2.13998e+06	601862	1.58096e+06	1.02135	0.915503	0.837378	0.422867	0.597022	0.0696485
ENSP00000246069	2	137.85	0.000706691	DSTN	DSTN|HGNC Symbol|destrin (actin depolymerizing factor) [Source:HGNC Symbol;Acc:15750]|20|ENSG00000125868|ENST00000246069	599722	423249	594093	498182	428723	353045	281759	418284	137990	277135	303744	636591	411566	532423	356221	335493	366156	222348	406931	498595	273479	286289	400734	269881	262386	295514	236812	248025	192364	110244	184528	0.580444	0.00347227	0.793996	0.0815654	0.488759	0.000595304
ENSP00000269190	2	92.37	0.814907	DTNA	DTNA|HGNC Symbol|dystrobrevin, alpha [Source:HGNC Symbol;Acc:3057]|18|ENSG00000134769|ENST00000269190	19486	25894	41702.2	11378.9	12808.3	16120.9	44735.5	12826.9	9181.7	77853.6	10367	4769.65	31084.9	26683	15517.4	9716.14	26406.4	15337.9	15781.7	16585.1	13675.1	16297.8	84818.6	22233.3	8729.92	51193.7	16288.8	13632.8	3958	3834.58	10380.1	1.28132	0.632312	0.788884	0.469939	1.03967	0.929484
ENSP00000226004	5	342.51	0.000419925	DUSP3	DUSP3|HGNC Symbol|dual specificity phosphatase 3 [Source:HGNC Symbol;Acc:3069]|17|ENSG00000108861|ENST00000226004	703614	512186	907732	673541	551201	465183	738936	596669	677990	343000	370973	622913	570777	534514	377806	368376	349722	361172	456140	707495	389930	335072	483982	381539	355826	426603	331939	350839	208045	283894	247623	0.794626	0.188643	0.707655	0.0460036	0.508525	0.006378
ENSP00000348965	14	602.88	0.566311	DYNC1H1	DYNC1H1|HGNC Symbol|dynein, cytoplasmic 1, heavy chain 1 [Source:HGNC Symbol;Acc:2961]|14|ENSG00000197102|ENST00000360184	286560	205477	315355	199373	225623	387052	378391	249827	326330	388343	285356	53364.1	523844	431843	337826	306373	335777	274950	250325	297531	171890	218031	464284	210517	206490	426429	239651	307667	145118	199519	208848	1.36273	0.0251088	1.21055	0.289748	1.06564	0.695128
ENSP00000477310	1	99.51	0.0875069	DYNLL2	DYNLL2|HGNC Symbol|dynein, light chain, LC8-type 2 [Source:HGNC Symbol;Acc:24596]|17|ENSG00000264364|ENST00000579991	307087	199339	138603	91719.7	235684	306324	110393	155650	323237	99303.8	143415	225817	80932	368969	70962.4	289500	66533.4	215393	266851	106581	72085.3	36714	30755.7	183385	116520	68028.6	191943	64737	77186.3	197615	71869.7	0.975494	0.933053	0.90681	0.730657	0.534101	0.0745379
ENSP00000302936	1	29.65	0.299772	DYNLRB2	DYNLRB2|HGNC Symbol|dynein, light chain, roadblock-type 2 [Source:HGNC Symbol;Acc:15467]|16|ENSG00000168589|ENST00000305904	35628.1	24118.3	29801.3	39102.9	25055.1	38091	29239.4	38064.1	31645.7	14817.9	17755.9	91228.1	41945.9	53568.8	7412.19	22182.2	15113.8	21579.2	34278.3	35599.3	17476.4	15846.2	24440.4	31048.7	30279.8	23377.7	11123.9	15589.9	9632.68	30656	13773.9	0.919581	0.633916	1.10726	0.696831	0.669361	0.0271393
ENSP00000258104	6	276.7	0.461118	DYSF	DYSF|HGNC Symbol|dysferlin [Source:HGNC Symbol;Acc:3097]|2|ENSG00000135636|ENST00000258104	27396.8	19693.6	107512	26235.9	28833.4	27157.2	152885	45936.6	54423.5	134340	70373.8	8591.93	63083.9	29748.7	98199.9	58138.7	88982.2	47202.1	31796.6	77092.9	35678.1	38395.8	143801	44361.9	28582.1	203808	77593	62403.8	31275.2	13163.9	39222.5	1.92808	0.176733	1.28419	0.547388	1.6278	0.315435
ENSP00000221418	14	1026.8	9.47087e-05	ECH1	ECH1|HGNC Symbol|enoyl CoA hydratase 1, peroxisomal [Source:HGNC Symbol;Acc:3149]|19|ENSG00000104823|ENST00000221418	5.96212e+06	4.44653e+06	4.89264e+06	3.58669e+06	4.5641e+06	2.8783e+06	5.65208e+06	4.62367e+06	2.83877e+06	6.84063e+06	4.99664e+06	3.48805e+06	2.13036e+06	4.14953e+06	3.14346e+06	5.13888e+06	3.76749e+06	4.08309e+06	3.61527e+06	2.586e+06	1.63217e+06	1.77837e+06	2.70214e+06	2.04316e+06	1.40901e+06	2.72312e+06	3.40308e+06	2.76453e+06	1.54784e+06	1.78571e+06	1.62598e+06	0.988899	0.9462	0.719217	0.0268716	0.464414	0.000913796
ENSP00000357535	9	921.39	0.000467371	ECHS1	ECHS1|HGNC Symbol|enoyl CoA hydratase, short chain, 1, mitochondrial [Source:HGNC Symbol;Acc:3151]|10|ENSG00000127884|ENST00000368547	5.03442e+06	4.15139e+06	4.48265e+06	3.98018e+06	4.98347e+06	4.06986e+06	3.38483e+06	5.38993e+06	5.00654e+06	3.12035e+06	3.60842e+06	6.42855e+06	3.19131e+06	4.61388e+06	3.80235e+06	4.05925e+06	2.93757e+06	2.50474e+06	3.48445e+06	3.80625e+06	2.07761e+06	1.48218e+06	2.44398e+06	2.32693e+06	2.37242e+06	1.76824e+06	3.20541e+06	2.92569e+06	2.88602e+06	3.06123e+06	2.81689e+06	0.905054	0.348335	0.815345	0.080773	0.558697	3.8975e-05
ENSP00000301729	4	250.39	1.26645e-05	ECI1	ECI1|HGNC Symbol|enoyl-CoA delta isomerase 1 [Source:HGNC Symbol;Acc:2703]|16|ENSG00000167969|ENST00000301729	2.24971e+06	1.63976e+06	1.94359e+06	1.51124e+06	1.75814e+06	1.16267e+06	991312	1.27149e+06	1.54181e+06	1.45619e+06	1.18012e+06	1.35634e+06	1.05719e+06	1.50175e+06	1.61819e+06	1.36368e+06	922223	932838	1.24138e+06	1.27758e+06	624160	674784	977005	789451	613344	1.38119e+06	934783	758368	489603	771359	615856	0.696114	0.00851647	0.653415	0.00386004	0.439758	0.000239885
ENSP00000354737	5	281.35	0.157605	ECI2	ECI2|HGNC Symbol|enoyl-CoA delta isomerase 2 [Source:HGNC Symbol;Acc:14601]|6|ENSG00000198721|ENST00000361538	315269	243817	114016	103811	223249	161723	107449	125951	123938	118962	218737	158438	142272	268609	50352.4	255530	196794	194455	161741	194935	48044.6	27106.6	84718.8	110775	116011	151308	177053	95508.9	69512.5	156313	104588	0.71385	0.242754	0.835449	0.502788	0.546358	0.0865226
ENSP00000330054	2	561.83	0.209597	EEF1A1	EEF1A1|HGNC Symbol|eukaryotic translation elongation factor 1 alpha 1 [Source:HGNC Symbol;Acc:3189]|6|ENSG00000156508|ENST00000331523	67505.5	42711.2	91121.7	71252.2	50648.9	73085.4	69849.3	56227.8	33842.4	50426.5	93356	20873.3	138385	72877.7	74678.1	34414	74707.5	42194.9	34813.8	90827.6	73878.7	35320	84551.5	25228.6	69905.5	82474.9	23556.4	53053.2	20376.7	10847.6	47166	0.971384	0.88022	1.01728	0.93671	0.699915	0.132106
ENSP00000217182	2	637.13	0.212435	EEF1A2	EEF1A2|HGNC Symbol|eukaryotic translation elongation factor 1 alpha 2 [Source:HGNC Symbol;Acc:3192]|20|ENSG00000101210|ENST00000217182	718235	338807	324980	293236	358138	389982	515772	374129	231360	697887	253475	246324	436808	534365	579758	449322	478253	308221	411918	258339	193369	378395	577437	180692	211553	317085	262213	392696	176241	212704	219024	1.00923	0.972569	0.958169	0.85415	0.719987	0.2431
ENSP00000236957	1	99.97	0.0114366	EEF1B2	EEF1B2|HGNC Symbol|eukaryotic translation elongation factor 1 beta 2 [Source:HGNC Symbol;Acc:3208]|2|ENSG00000114942|ENST00000236957	76698.9	82451.4	70785.5	69103.3	76917.8	82342.4	36569.4	86346.3	21035.6	58209.5	52877.2	113019	67441.4	98191.3	38350.1	48990.6	59092.8	51466.7	64512.4	86616.1	69059	26235.8	34560.5	37920.1	48307.7	21772.4	65459.1	46207.9	46691	49542	55329.5	0.747826	0.129447	0.926622	0.490629	0.574569	1.78595e-05
ENSP00000317399	2	186.21	0.093201	EEF1D	EEF1D|HGNC Symbol|eukaryotic translation elongation factor 1 delta (guanine nucleotide exchange protein) [Source:HGNC Symbol;Acc:3211]|8|ENSG00000104529|ENST00000317198	97684	116941	85039.8	94722.7	121525	120578	81678.3	117036	21505.6	81819.6	57587	147815	106280	148022	72278.6	75260.6	87194.1	78239.2	67010.7	114994	94564.4	44934.1	59894.7	60141.8	76018.7	13145	90507.2	92552	75972.1	77639.4	75607.9	0.775657	0.20919	0.961073	0.736608	0.645859	0.00387876
ENSP00000331901	3	136.4	0.00499357	EEF1G	EEF1G|HGNC Symbol|eukaryotic translation elongation factor 1 gamma [Source:HGNC Symbol;Acc:3213]|11|ENSG00000254772|ENST00000329251	67790.1	51538	83287.6	68097.2	67584.6	74129.5	51908.6	57148.3	42300	61622.8	82701.3	23461.5	83705.3	76079.1	65902.1	46808.1	66336.4	31246.4	66273.3	74453.3	73201.1	29271.1	40229.9	38428.4	32441.9	63772.9	39128.8	46986.4	20838.2	34324.7	39143.3	0.91096	0.462139	0.897829	0.409777	0.568384	0.00139079
ENSP00000307940	16	805.47	1.75193e-06	EEF2	EEF2|HGNC Symbol|eukaryotic translation elongation factor 2 [Source:HGNC Symbol;Acc:3214]|19|ENSG00000167658|ENST00000309311	1.62577e+06	1.18626e+06	1.619e+06	1.55721e+06	1.41281e+06	1.2221e+06	1.13106e+06	1.48855e+06	962865	1.31634e+06	1.51897e+06	825840	1.27101e+06	1.3124e+06	1.35051e+06	980396	1.08114e+06	920830	952336	1.45306e+06	874524	713594	1.10064e+06	601902	600392	808578	839756	906940	646252	671684	849646	0.860226	0.119553	0.744626	0.00637541	0.522857	0.00015917
ENSP00000347596	1	22.07	0.424245	EFEMP1	EFEMP1|HGNC Symbol|EGF containing fibulin-like extracellular matrix protein 1 [Source:HGNC Symbol;Acc:3218]|2|ENSG00000115380|ENST00000355426	1525.81	1967.37	2283.87	1599.79	786.483	400.679	4525.06	1140.25	2005.72	1679.98	821.849	113.001	32395.2	2350.87	2586.22	957.432	4303.83	933.942	0	13550.5	3434.33	695.167	4471.48	526.226	1232.69	3817.42	899.377	1024.72	171.374	0	0	1.07938	0.8482	3.71328	0.197868	0.78635	0.542684
ENSP00000357393	1	16.53	0.0734991	EFNA3	EFNA3|HGNC Symbol|ephrin-A3 [Source:HGNC Symbol;Acc:3223]|1|ENSG00000143590|ENST00000368408	6767.64	61293.3	4916.01	5504.35	7903.37	71160.6	41656.3	10182.3	10385.7	32459.5	9758.22	30716.5	38383.3	53885.9	24345.5	18886.8	31304.9	132723	53673.6	7586.13	45648.3	23276.2	24223.7	140472	227616	15366.6	24467.4	12992.7	21343.4	23063.8	23013	1.694	0.442595	2.53027	0.11663	3.10145	0.175671
ENSP00000312671	1	15.26	0.0311791	EHBP1L1	EHBP1L1|HGNC Symbol|EH domain binding protein 1-like 1 [Source:HGNC Symbol;Acc:30682]|11|ENSG00000173442|ENST00000309295	1898.6	3319.55	1888.09	2599.38	60343.2	578.318	863.864	1373.15	0	206.621	12.8637	0	134.852	42.5241	0	788.641	998.509	393.823	0	1725.37	143.701	242.251	275.263	866.03	197.183	335.516	0	92.0386	95.6239	12.6162	189.87	0.0361036	0.308609	0.0301748	0.30602	0.0164627	0.300114
ENSP00000320516	1	64.09	0.00111331	EHD1	EHD1|HGNC Symbol|EH-domain containing 1 [Source:HGNC Symbol;Acc:3242]|11|ENSG00000110047|ENST00000320631	37484.5	29666.4	40944	43320.7	41429.6	41606.3	30538.9	32948.1	24678.1	25629.8	27944.7	44926.4	22220.8	44274	24227.2	30664	24573.3	26877.8	28729.1	33671.3	16748.7	10731	14769.1	14812.2	19595.2	34358	26991.5	26657.1	20591.3	20898.7	17515.8	0.792285	0.0482608	0.769821	0.035599	0.536493	0.000251464
ENSP00000263277	1	395.51	0.463954	EHD2	EHD2|HGNC Symbol|EH-domain containing 2 [Source:HGNC Symbol;Acc:3243]|19|ENSG00000024422|ENST00000263277	14048.8	17764.9	38353.9	6898.2	22887.4	17633.3	55435.2	11574.7	3458.15	31587	11498.3	14801.8	6848.44	22536	45933.9	35853	30234.6	7909.99	7359.7	14137.3	3134.85	6209.13	20302.4	7275.5	4524.38	21465.1	9155.05	17924.4	7781.6	5389.67	11501.3	1.09373	0.846038	0.94419	0.875859	0.557904	0.176365
ENSP00000220325	2	195.39	0.0271091	EHD4	EHD4|HGNC Symbol|EH-domain containing 4 [Source:HGNC Symbol;Acc:3245]|15|ENSG00000103966|ENST00000220325	92070.9	79768.3	159816	93939.2	89892.7	125048	155109	144977	145821	144694	143920	96168.9	111816	146629	102879	114962	91374.5	111671	141137	128222	35823.1	64494.6	136892	74803.9	76880.5	163917	76419.6	105939	48282.3	47893.3	66901.6	1.38957	0.0470077	1.04821	0.782954	0.836514	0.391301
ENSP00000408198	1	21.18	4.54013e-10	EIF2B5	EIF2B5|HGNC Symbol|eukaryotic translation initiation factor 2B, subunit 5 epsilon, 82kDa [Source:HGNC Symbol;Acc:3261]|3|ENSG00000145191|ENST00000432982	85314	55336.5	56854.4	61213.8	62667.2	36190.8	40507.1	49223.8	67366.3	54425.8	46052.1	21356.8	24659.3	29779.3	30841.2	26609.6	27826.5	23064.5	30458.9	27164.5	16946.5	19137.3	31544	22811.7	16923.9	18044.1	18119.2	29294.3	11981.2	16305.7	18475.6	0.761716	0.0607983	0.402487	0.00147801	0.315255	0.00060381
ENSP00000332604	1	29.78	0.00134482	EIF3C	EIF3C|HGNC Symbol|eukaryotic translation initiation factor 3, subunit C [Source:HGNC Symbol;Acc:3279]|16|ENSG00000184110|ENST00000331666	0	0	398.728	0	605.997	326.903	343.187	366.925	265.694	408.159	754.346	0	1997.62	3602.85	504.578	2266.31	3373	1774.05	2779.86	3134.06	1488.47	579.825	1726.44	864.826	3306.82	911.99	1432.22	1515.13	1774.63	2865.96	431.898	2.04468	0.197411	10.4112	0.00063706	7.66864	0.00144885
ENSP00000326381	3	138.75	0.0195618	EIF4A2	EIF4A2|HGNC Symbol|eukaryotic translation initiation factor 4A2 [Source:HGNC Symbol;Acc:3284]|3|ENSG00000156976|ENST00000323963	279293	197270	338795	245680	210257	177165	207751	215941	203145	191839	206713	78077.7	276100	257430	212465	170698	173487	163940	279730	247802	155230	121065	190330	135740	127493	242427	144975	169981	118400	170634	136270	0.788273	0.102288	0.792483	0.140672	0.612491	0.0134581
ENSP00000265753	2	100.95	4.22483e-05	EIF4H	EIF4H|HGNC Symbol|eukaryotic translation initiation factor 4H [Source:HGNC Symbol;Acc:12741]|7|ENSG00000106682|ENST00000265753	263480	233654	309490	257955	222712	196392	160634	263066	258896	152174	226947	233735	230352	182433	174461	182012	123609	157076	253032	321321	195987	152971	123521	138461	138304	167592	127557	91973.3	139950	59504.8	121810	0.814443	0.0853194	0.797807	0.0442988	0.490038	0.000113925
ENSP00000336702	5	267.48	0.00135139	EIF5A	EIF5A|HGNC Symbol|eukaryotic translation initiation factor 5A [Source:HGNC Symbol;Acc:3300]|17|ENSG00000132507|ENST00000336452	209789	222392	253135	294260	230108	257611	224065	258791	141394	293332	202915	578886	329981	536400	316601	261105	289798	240783	322019	336352	269759	274106	311088	170523	214976	131280	206838	237927	186625	188402	186246	0.949359	0.653847	1.43909	0.0199283	0.871307	0.186305
ENSP00000363559	1	29.87	0.118583	EIF6	EIF6|HGNC Symbol|eukaryotic translation initiation factor 6 [Source:HGNC Symbol;Acc:6159]|20|ENSG00000242372|ENST00000374436	2807.05	6713.91	11587.9	10070.6	9114.07	14038.9	10344.7	8906.42	4529.87	17602.9	12842.5	10849	15616.8	12174.2	17096.5	10600.3	13983.2	8231.91	9331.12	15117.1	7293.33	9316.28	15091.8	8130.99	8996.87	10774.5	7073.02	8143.1	5014.08	7349.91	9195.59	1.41183	0.199933	1.49271	0.0657309	1.10546	0.643103
ENSP00000234590	9	932.32	0.000239574	ENO1	ENO1|HGNC Symbol|enolase 1, (alpha) [Source:HGNC Symbol;Acc:3350]|1|ENSG00000074800|ENST00000234590	2.05565e+06	1.79951e+06	2.60458e+06	1.91384e+06	1.88844e+06	1.32599e+06	1.72532e+06	2.09551e+06	760087	2.06738e+06	1.2827e+06	1.47012e+06	1.82844e+06	2.15228e+06	2.30074e+06	1.82685e+06	1.99068e+06	1.23376e+06	1.81379e+06	1.77506e+06	942649	1.02604e+06	1.21396e+06	891175	989431	968255	1.46408e+06	1.26293e+06	1.00206e+06	966418	1.03511e+06	0.751719	0.0796737	0.84459	0.131247	0.527161	0.00126822
ENSP00000324105	8	1024.12	1.25999e-05	ENO3	ENO3|HGNC Symbol|enolase 3 (beta, muscle) [Source:HGNC Symbol;Acc:3354]|17|ENSG00000108515|ENST00000323997	3.56916e+06	2.87582e+06	4.56702e+06	4.28087e+06	3.55202e+06	2.41935e+06	3.46064e+06	2.90352e+06	2.45203e+06	2.35873e+06	2.96959e+06	5.18758e+06	3.09355e+06	1.98279e+06	3.13881e+06	3.81189e+06	2.06667e+06	2.91321e+06	3.39988e+06	5.16204e+06	1.41603e+06	1.46866e+06	2.00517e+06	1.24465e+06	1.40488e+06	2.00774e+06	1.91571e+06	1.66572e+06	1.17983e+06	1.85546e+06	1.15458e+06	0.732464	0.0241419	0.853611	0.287858	0.421928	0.000943177
ENSP00000263253	1	20.79	0.000226308	EP300	EP300|HGNC Symbol|E1A binding protein p300 [Source:HGNC Symbol;Acc:3373]|22|ENSG00000100393|ENST00000263253	45321.7	36707.3	48831	83191.2	56808.2	53294.8	41443.3	46481	80935.1	16121.3	63984.5	61665.6	52211.6	38211	25637.4	26867.9	16278.8	12645	15472.2	32336.7	9155.31	5935.34	6651.6	2726.68	5297.19	51222.9	11565.7	10002.4	23388.1	12789.8	18146.8	0.929941	0.758129	0.536222	0.0317473	0.2727	0.00389655
ENSP00000199448	1	51.14	0.0133608	EPDR1	EPDR1|HGNC Symbol|ependymin related 1 [Source:HGNC Symbol;Acc:17572]|7|ENSG00000086289|ENST00000199448	104220	81860.6	120796	129117	102219	88307	89109	88314.1	59952.5	144335	146059	74063.4	77133.7	74782.6	89658.7	105133	71015.8	72732.7	118796	97100	78172.4	67594.2	87802.2	36566.4	44630.5	87172.8	123847	51465.1	76669.6	54547.2	64467.3	0.953892	0.769815	0.797628	0.0575159	0.645434	0.00694263
ENSP00000296754	1	20.98	0.291696	ERAP1	ERAP1|HGNC Symbol|endoplasmic reticulum aminopeptidase 1 [Source:HGNC Symbol;Acc:18173]|5|ENSG00000164307|ENST00000296754	2531.69	1254.58	3676.36	2036.96	1818.69	1731.29	91.6604	405.519	0	757.539	2085.51	0	3199.18	965.731	1383.77	703.46	1281.12	645.947	0	891.144	417.059	39.7228	392.649	393.182	472.694	840.91	139.428	85.575	0	934.974	128.974	0.373401	0.0293203	0.419119	0.0300174	0.151441	0.00770583
ENSP00000261735	1	32.12	0.0300401	ERP29	ERP29|HGNC Symbol|endoplasmic reticulum protein 29 [Source:HGNC Symbol;Acc:13799]|12|ENSG00000089248|ENST00000261735	59795.5	44273.4	58884.7	48302.5	49463.6	60025.3	11821.1	70207.1	29824.3	16193.4	50643.5	46933	27896.8	42808.8	25385.7	32700.2	31503.3	32436.9	46271.4	60588	38188.8	3685.58	4058.15	21323.2	29972.8	41053.4	28973.3	23899.9	28833.5	29884.8	31030.2	0.762999	0.275098	0.73779	0.0114552	0.465471	7.88826e-05
ENSP00000367992	4	258.84	0.000256807	ESD	ESD|HGNC Symbol|esterase D [Source:HGNC Symbol;Acc:3465]|13|ENSG00000139684|ENST00000378720	159608	196135	204879	175119	217795	259086	246090	221711	320542	275298	301659	257057	327835	338632	347147	264573	215957	200437	209125	256151	170175	201441	211392	99123.1	151062	245327	169795	175917	113377	171146	151802	1.41962	0.00191197	1.35658	0.00938145	0.886376	0.234117
ENSP00000367059	1	15.37	1.64969e-05	ESPN	ESPN|HGNC Symbol|espin [Source:HGNC Symbol;Acc:13281]|1|ENSG00000187017|ENST00000377828	150700	121681	143095	146290	131005	86305.9	76794.9	116005	79354.7	86338.2	107437	136035	67140.4	110619	102326	114226	57591.4	52702.7	73112.6	93249.5	52934.2	66437	48241	52963.5	95222.3	47931.6	77104.9	60175.9	51541.1	45468.4	52916.2	0.664284	0.000376488	0.62065	0.000299664	0.431602	5.28479e-07
ENSP00000444710	1	16.49	0.00543153	ESRRA	ESRRA|HGNC Symbol|estrogen-related receptor alpha [Source:HGNC Symbol;Acc:3471]|11|ENSG00000173153|ENST00000545035	180188	330042	519359	455476	347042	376759	451396	346679	354336	284050	389455	314862	707919	512413	734951	581510	518326	470769	846142	771225	522466	465040	680241	454302	324063	507600	254132	252127	311346	230201	228060	1.00189	0.991572	1.63216	0.0137755	1.01171	0.955698
ENSP00000452762	11	1000.54	0.496883	ETFA	ETFA|HGNC Symbol|electron-transfer-flavoprotein, alpha polypeptide [Source:HGNC Symbol;Acc:3481]|15|ENSG00000140374|ENST00000557943	8.0746e+06	6.61261e+06	2.57048e+06	2.12475e+06	6.26251e+06	4.91548e+06	6.62721e+06	7.42394e+06	3.57035e+06	7.61879e+06	1.58492e+06	5.85017e+06	5.77467e+06	6.32839e+06	7.79927e+06	6.76861e+06	6.32453e+06	5.10466e+06	6.08748e+06	1.69424e+06	985827	3.96853e+06	5.7674e+06	3.03467e+06	3.19978e+06	4.68572e+06	5.9779e+06	5.25599e+06	907254	2.91824e+06	821221	1.03141	0.918619	1.02784	0.919764	0.712357	0.303891
ENSP00000311930	11	917.23	0.393985	ETFB	ETFB|HGNC Symbol|electron-transfer-flavoprotein, beta polypeptide [Source:HGNC Symbol;Acc:3482]|19|ENSG00000105379|ENST00000309244	9.50894e+06	8.00547e+06	1.82137e+06	1.66562e+06	6.31208e+06	5.49935e+06	5.19726e+06	6.94982e+06	6.52427e+06	5.68206e+06	1.05286e+06	1.05939e+07	4.00896e+06	5.47743e+06	5.8441e+06	6.25779e+06	4.44565e+06	4.88201e+06	4.93165e+06	962550	741250	3.06923e+06	3.75153e+06	3.31474e+06	3.54265e+06	3.22457e+06	4.86371e+06	4.32874e+06	677481	2.406e+06	435144	0.942929	0.869284	0.881347	0.733721	0.54211	0.197258
ENSP00000303552	13	770.17	0.00151423	ETFDH	ETFDH|HGNC Symbol|electron-transferring-flavoprotein dehydrogenase [Source:HGNC Symbol;Acc:3483]|4|ENSG00000171503|ENST00000307738	3.07296e+06	2.33716e+06	1.67008e+06	1.44092e+06	2.43818e+06	1.91793e+06	2.60673e+06	2.13586e+06	2.3622e+06	3.33591e+06	1.58202e+06	1.68931e+06	1.46705e+06	1.96671e+06	2.28947e+06	1.78791e+06	1.91202e+06	1.75037e+06	1.61219e+06	1.09951e+06	527849	591220	1.17842e+06	879886	1.05397e+06	2.17721e+06	1.45681e+06	1.70443e+06	588233	900411	677525	1.06003	0.73954	0.734644	0.125616	0.511352	0.0160342
ENSP00000338934	7	857.16	6.71397e-05	EZR	EZR|HGNC Symbol|ezrin [Source:HGNC Symbol;Acc:12691]|6|ENSG00000092820|ENST00000337147	364146	401051	350362	296245	461146	518530	459625	583115	598508	382137	760577	598459	564246	874978	459428	490373	439764	365425	578271	700835	330587	238910	372730	371579	310241	388440	299009	303582	293257	352351	274190	1.46938	0.0206906	1.44221	0.0141109	0.855412	0.131016
ENSP00000264870	1	36.73	0.932189	F13A1	F13A1|HGNC Symbol|coagulation factor XIII, A1 polypeptide [Source:HGNC Symbol;Acc:3531]|6|ENSG00000124491|ENST00000264870	5924.61	2128.82	3233.49	4589.11	1451.59	6307.01	1737.61	3002.83	6810.94	0	9711.91	3581.14	19025.5	23087.6	0	4971.15	795.322	3855.8	23354.2	4621.01	2530.61	3645.31	2921.54	509.929	3106.48	8693.16	0	5175.91	19291.2	7822.04	3255.67	1.32593	0.523592	2.47646	0.124884	1.57036	0.330129
ENSP00000362817	11	701.6	1.00535e-05	FABP3	FABP3|HGNC Symbol|fatty acid binding protein 3, muscle and heart (mammary-derived growth inhibitor) [Source:HGNC Symbol;Acc:3557]|1|ENSG00000121769|ENST00000373713	6.55304e+07	5.25924e+07	9.2001e+07	8.1347e+07	6.13859e+07	4.8878e+07	5.53759e+07	6.46035e+07	7.4286e+07	4.67766e+07	6.94442e+07	7.92348e+07	3.75725e+07	4.25695e+07	5.27302e+07	4.77014e+07	3.09329e+07	4.01078e+07	4.73763e+07	5.73655e+07	3.25237e+07	3.43978e+07	4.22528e+07	3.63984e+07	3.46366e+07	3.87814e+07	3.84729e+07	2.92139e+07	2.90415e+07	2.17761e+07	1.95813e+07	0.848702	0.246959	0.663321	0.024301	0.459893	0.00400634
ENSP00000256104	3	162.45	0.058507	FABP4	FABP4|HGNC Symbol|fatty acid binding protein 4, adipocyte [Source:HGNC Symbol;Acc:3559]|8|ENSG00000170323|ENST00000256104	566109	539992	2.41645e+06	1.96017e+06	980916	538239	951169	1.37787e+06	884420	762046	672066	1.6193e+06	272659	811778	546740	754037	499650	568549	505486	1.58046e+06	364977	777468	438187	511946	498845	643213	362639	743180	867908	277309	347956	0.668588	0.334059	0.581997	0.241037	0.423032	0.121743
ENSP00000297258	5	239.38	1.72817e-05	FABP5	FABP5|HGNC Symbol|fatty acid binding protein 5 (psoriasis-associated) [Source:HGNC Symbol;Acc:3560]|8|ENSG00000164687|ENST00000297258	2.24712e+06	1.64957e+06	1.88413e+06	1.54844e+06	1.69503e+06	1.28434e+06	1.63915e+06	1.79539e+06	1.66687e+06	792768	1.19601e+06	1.69871e+06	321319	1.16126e+06	1.05911e+06	839691	714222	758890	1.41854e+06	1.25425e+06	818055	832896	695025	569737	609425	604077	653070	785848	705252	457660	724160	0.773332	0.0679587	0.556501	0.00078636	0.367738	0.000429986
ENSP00000360843	1	25.6	0.0054733	FAF1	FAF1|HGNC Symbol|Fas (TNFRSF6) associated factor 1 [Source:HGNC Symbol;Acc:3578]|1|ENSG00000185104|ENST00000371778	14568.6	9941.86	34871.9	45377.8	24351.5	17833.9	17928.1	16751.8	8390.41	22446.3	16510.5	25429.5	64570.8	16624.7	13476.6	18325.1	10301.6	11627.9	10307.3	8071.68	7505.67	3565.47	7707.4	4402.1	5168.41	8470.68	10605	9025.8	24741.9	6123.27	7393.65	0.644539	0.236797	0.721239	0.415034	0.337706	0.0559424
ENSP00000372112	1	100.35	1.08576e-05	FAHD1	FAHD1|HGNC Symbol|fumarylacetoacetate hydrolase domain containing 1 [Source:HGNC Symbol;Acc:14169]|16|ENSG00000180185|ENST00000382666	116712	101110	113421	65982.4	76373.3	36759.4	85166.5	66877.1	38943.9	58675.1	50252.6	36169.4	37921.9	36459.2	43015.5	50694.9	41598.7	40787.5	56094.3	47695.3	24553.8	34703.9	39172.1	29768.7	20735	79206.2	35408.1	32228.4	22205.9	22071.1	31701.7	0.592404	0.0158676	0.438124	0.00477717	0.366556	0.00162115
ENSP00000233379	1	25.24	0.000115861	FAHD2A	FAHD2A|HGNC Symbol|fumarylacetoacetate hydrolase domain containing 2A [Source:HGNC Symbol;Acc:24252]|2|ENSG00000115042|ENST00000233379	37768.2	15346.1	19369.7	10701.3	20218.8	12683.6	11363.9	9451.21	18096.4	11499.1	10310	9658.86	7065.65	9001.83	12868.7	15100.2	2537.27	6520.07	11108.3	6485.22	4114.61	3941.58	5612.29	6117.84	5481.64	8884.38	8095.2	6351.27	5865.88	6227.66	8359.73	0.591564	0.141348	0.408401	0.0541445	0.313998	0.0361683
ENSP00000356058	1	15.58	1.69784e-05	FAIM3	FAIM3|HGNC Symbol|Fas apoptotic inhibitory molecule 3 [Source:HGNC Symbol;Acc:14315]|1|ENSG00000162894|ENST00000367091	1192.66	13204.4	11596.9	2678.92	11787.5	5430.35	18394	16311.3	1611.95	8410.17	9015.98	5921.8	91077.5	99806.1	65086.9	118742	96701.7	66168.1	106033	169459	44557	37139.2	32730.5	5610.32	16633.7	17563.7	22394.7	8249.54	18002	24762.2	14801.3	1.21875	0.638818	10.6716	0.000310782	2.44544	0.0126735
ENSP00000356481	7	366.25	0.0583737	FAM129A	FAM129A|HGNC Symbol|family with sequence similarity 129, member A [Source:HGNC Symbol;Acc:16784]|1|ENSG00000135842|ENST00000367511	358532	382626	442533	286198	391477	543412	281182	423695	463592	512983	400687	212291	330682	375741	548032	269362	343125	254576	319674	563439	232695	292175	333975	329937	252116	520019	296130	206208	112311	208212	327031	1.17546	0.190506	0.926635	0.565846	0.773119	0.0690202
ENSP00000232125	4	157	0.290257	FAM162A	FAM162A|HGNC Symbol|family with sequence similarity 162, member A [Source:HGNC Symbol;Acc:17865]|3|ENSG00000114023|ENST00000232125	734531	503805	65803.9	43990	349819	507956	22674.9	62209	139164	32935.9	37349.9	481471	66282.4	504324	22670.6	424091	30030.2	165031	435152	32807.8	14695.8	14398.5	13891.1	379174	359556	28140.6	162501	20423	8839.95	206592	20605.2	0.393755	0.2208	0.640937	0.440278	0.357526	0.178076
ENSP00000361254	3	163.58	0.0897853	FAM213A	FAM213A|HGNC Symbol|family with sequence similarity 213, member A [Source:HGNC Symbol;Acc:28651]|10|ENSG00000122378|ENST00000372181	108828	68050.6	106551	90684.7	79719	76797.4	52720.4	73965.3	131314	91229.2	94378.2	40915.8	57373.5	102454	90213.6	69830.8	68402.1	53879.8	63027.6	78672.1	38260.3	39715.7	48005.8	43404.9	32662.2	166886	70717.5	43256.7	70132.8	72021.5	62866.5	0.955571	0.768865	0.730476	0.0374749	0.715756	0.0981591
ENSP00000237642	1	54.76	0.305407	FAM47E-STBD1	FAM47E-STBD1|HGNC Symbol|FAM47E-STBD1 readthrough [Source:HGNC Symbol;Acc:44667]|4|ENSG00000118804|ENST00000237642	58074.7	28295.6	81543.2	65353.6	39329.6	39476.6	46262.8	53483.3	45102.5	39599.7	31969.6	1253.39	74165.1	18945.2	44739.4	47636.4	35619.4	40673.3	36209	74448.1	31784.3	25712.8	55855.4	30610.7	21525.9	38299.2	27253.6	35841.4	16839.5	11786.9	14915.4	0.782275	0.286058	0.743724	0.267417	0.511086	0.0440311
ENSP00000373565	1	16.02	2.274e-05	FAM83H	FAM83H|HGNC Symbol|family with sequence similarity 83, member H [Source:HGNC Symbol;Acc:24797]|8|ENSG00000180921|ENST00000388913	99.2871	863.163	278.16	424.513	725.376	735.723	4580.79	4510.96	3291.7	5728.56	4116.38	355.105	10167	15021.1	10768.6	11598.6	11222.2	5618.68	8755.41	6121.73	2852.81	1642.62	7273.22	2648.25	4887.9	4886.31	3775.86	5238.72	2935.38	3449.93	1691.68	8.00534	0.00433009	17.2519	0.000363755	8.03804	0.000150993
ENSP00000262722	3	121.85	0.29025	FBLN1	FBLN1|HGNC Symbol|fibulin 1 [Source:HGNC Symbol;Acc:3600]|22|ENSG00000077942|ENST00000262722	981.093	4658.53	6311.69	3542.83	2167.17	5429.8	15117.7	2215.89	961.12	3071.3	1246.77	5091.06	44384.8	7537.14	2601.47	7749.79	6126.98	2545.33	6721.34	26391.5	17478.6	2222.11	15688.4	4764.69	13864	202.751	9369.11	2748.37	3113.03	134869	7819.23	1.32316	0.64666	3.5849	0.0614844	5.51094	0.249676
ENSP00000295760	1	34.83	0.571943	FBLN2	FBLN2|HGNC Symbol|fibulin 2 [Source:HGNC Symbol;Acc:3601]|3|ENSG00000163520|ENST00000295760	28203.9	13140.1	10349.4	7982.22	14414	23171.6	18803.3	3437.52	3709.22	13689.9	12518.3	1686.34	79985.5	25692.7	23867.3	15922.2	42476.8	11999.2	9420.89	39503.3	15625.4	13329	54955.4	9255.34	17770.1	33718.9	11889.7	7828.98	4478.95	2468.75	12564.1	0.847282	0.648148	1.79633	0.165428	1.13551	0.749521
ENSP00000325527	20	862.81	0.60434	FBN1	FBN1|HGNC Symbol|fibrillin 1 [Source:HGNC Symbol;Acc:3603]|15|ENSG00000166147|ENST00000316623	266611	230211	429362	462741	381571	368783	1.137e+06	578000	346558	941248	507414	501893	945184	347611	2.12167e+06	367448	821778	569815	226429	554666	280737	2.08455e+06	2.64564e+06	246962	302640	234488	920568	842189	540100	141388	331989	1.82576	0.0790801	1.90264	0.109483	2.3413	0.117345
ENSP00000260270	1	30.46	2.5322e-11	FDX1	FDX1|HGNC Symbol|ferredoxin 1 [Source:HGNC Symbol;Acc:3638]|11|ENSG00000137714|ENST00000260270	1578.03	6951.95	1744.28	2484.3	3692.5	3070.68	7736.75	10614.2	4023.64	9873.35	11173.1	19560.5	23371.2	38109.2	51006.6	39716.1	40163.4	48883.5	62835.4	92122.6	53362.3	27902.4	24057.9	15953	24800.7	18844.6	32589	22122.7	31158.2	25821	38462	2.35505	0.0309382	14.2584	8.03863e-05	7.95425	4.15918e-07
ENSP00000262093	1	21.77	0.000241069	FECH	FECH|HGNC Symbol|ferrochelatase [Source:HGNC Symbol;Acc:3647]|18|ENSG00000066926|ENST00000262093	36116.2	28842.6	29915	25651.6	28924.3	21885.9	27592.7	23499.9	48803.5	23913.4	19603.3	22214.1	21246.7	14573.9	16417.6	12262.1	17125.3	15526	12865.1	18343.4	13650.3	5580.56	17466.1	13040.2	11501	24518.1	13365.9	14750.6	2841.12	10949.7	14642.1	0.921707	0.635556	0.54943	0.000248144	0.43043	2.44246e-05
ENSP00000450741	6	361.79	0.0311257	FERMT2	FERMT2|HGNC Symbol|fermitin family member 2 [Source:HGNC Symbol;Acc:15767]|14|ENSG00000073712|ENST00000554152	106279	126289	154328	134143	121454	216266	267145	149284	217602	223477	121642	141257	294319	288408	184889	182921	153144	164284	197707	190415	104105	138698	203160	107174	116964	230736	140301	186674	111281	106546	76567	1.55049	0.0215618	1.47975	0.0115171	1.10359	0.461072
ENSP00000306361	8	345.21	0.132827	FGA	FGA|HGNC Symbol|fibrinogen alpha chain [Source:HGNC Symbol;Acc:3661]|4|ENSG00000171560|ENST00000302053	449630	370037	1.10599e+06	969408	595124	736174	1.34875e+06	818107	772497	967124	1.00226e+06	517278	4.21453e+06	625369	710431	1.77135e+06	416426	677304	1.79317e+06	618093	657756	454439	291029	544980	576241	704757	578889	495296	1.71501e+06	284479	450846	1.3478	0.200695	1.71935	0.231653	0.8733	0.658576
ENSP00000306099	15	937.41	0.122807	FGB	FGB|HGNC Symbol|fibrinogen beta chain [Source:HGNC Symbol;Acc:3662]|4|ENSG00000171564|ENST00000302068	1.14969e+06	845816	2.66989e+06	2.41922e+06	1.45949e+06	1.34441e+06	2.58222e+06	1.74892e+06	1.70849e+06	1.934e+06	2.43659e+06	1.44479e+06	7.61359e+06	1.18694e+06	1.55608e+06	2.98222e+06	971749	1.53821e+06	3.71884e+06	1.44013e+06	1.54031e+06	1.13425e+06	726403	887921	1.02275e+06	1.47746e+06	1.3427e+06	1.07669e+06	3.86474e+06	627584	1.05429e+06	1.14647	0.558614	1.40406	0.363334	0.773328	0.423039
ENSP00000336829	10	620.72	0.170331	FGG	FGG|HGNC Symbol|fibrinogen gamma chain [Source:HGNC Symbol;Acc:3694]|4|ENSG00000171557|ENST00000336098	339149	272452	927218	936926	527848	499224	932898	507633	746832	662881	917018	335171	3.49438e+06	358016	634527	1.18098e+06	373559	493087	1.36202e+06	523425	565722	509901	323512	303901	333872	515142	470814	372951	1.25102e+06	186797	317955	1.18372	0.518828	1.55162	0.344278	0.763396	0.428236
ENSP00000342087	1	39.23	0.329487	FHIT	FHIT|HGNC Symbol|fragile histidine triad [Source:HGNC Symbol;Acc:3701]|3|ENSG00000189283|ENST00000341848	2317.49	1358.83	414.545	159.759	1359.04	508.719	924.598	564.915	643.902	877.029	0	933.29	547.109	779.404	684.333	1032.35	496.657	557.51	371.5	278.75	212.484	183.376	200.332	325.088	193.882	191.104	363.578	280.025	320.281	577.294	319.455	0.522783	0.246942	0.525289	0.24238	0.263333	0.0983128
ENSP00000359717	11	757.13	0.453605	FHL1	FHL1|HGNC Symbol|four and a half LIM domains 1 [Source:HGNC Symbol;Acc:3702]|X|ENSG00000022267|ENST00000370683	4.66294e+06	3.1404e+06	7.53107e+06	5.68881e+06	4.48494e+06	1.01548e+07	6.43212e+06	6.5403e+06	7.66801e+06	2.32398e+06	3.0524e+06	8.97309e+06	8.44525e+06	4.91675e+06	3.38111e+06	1.33441e+06	4.36749e+06	4.21803e+06	3.44182e+06	9.42539e+06	5.43781e+06	4.08195e+06	7.91701e+06	6.21825e+06	6.16058e+06	3.64859e+06	1.68234e+06	5.3991e+06	668278	3.31118e+06	2.18786e+06	1.1817	0.52614	1.05733	0.798745	0.809058	0.36364
BOKENSP00FHL2	18	1245.85	0.0029964	FHL-2	FHL-2 FHL-2	1.57023e+07	1.23362e+07	1.38877e+07	1.23018e+07	1.3348e+07	1.03741e+07	1.0706e+07	1.24758e+07	1.03105e+07	1.36873e+07	1.25376e+07	2.46267e+07	5.05678e+06	1.24208e+07	8.44819e+06	1.19853e+07	9.85594e+06	1.096e+07	1.32778e+07	4.80759e+06	5.10042e+06	8.19326e+06	7.36579e+06	6.18289e+06	3.25041e+06	5.29952e+06	9.50251e+06	5.46636e+06	7.14897e+06	8.44956e+06	6.89112e+06	0.864353	0.0603689	0.788294	0.171758	0.50129	1.03585e-05
ENSP00000223136	2	101.4	0.0608915	FIS1	FIS1|HGNC Symbol|fission 1 (mitochondrial outer membrane) homolog (S. cerevisiae) [Source:HGNC Symbol;Acc:21689]|7|ENSG00000214253|ENST00000223136	498607	373773	464071	327208	371097	302553	210595	373951	531645	98101.2	381432	408792	177731	300292	183933	313932	165403	245128	333958	427971	193471	43157.4	38994.7	256166	220158	308496	294324	193188	315781	169102	251446	0.777439	0.229579	0.675906	0.0128321	0.513775	0.00107205
ENSP00000373370	1	54.75	0.340458	FLG2	FLG2|HGNC Symbol|filaggrin family member 2 [Source:HGNC Symbol;Acc:33276]|1|ENSG00000143520|ENST00000388718	18937.7	6130.31	1393.34	1278.55	613.446	2012.77	4477.73	10.7967	12.6334	86.3626	0	1684.59	492.018	281.407	681.277	2878.16	650.48	0	0	70.6083	3384.11	3.92769	1222.03	3617.82	34080.3	41154.9	5436.28	0.465813	0	276.04	4377.64	0.19399	0.260628	0.178509	0.250242	1.5901	0.583251
ENSP00000353467	20	1364.34	0.0118799	FLNA	FLNA|HGNC Symbol|filamin A, alpha [Source:HGNC Symbol;Acc:3754]|X|ENSG00000196924|ENST00000360319	874753	694958	1.44894e+06	1.5845e+06	1.15078e+06	493403	677101	852109	513652	784349	656635	316381	1.56562e+06	644934	724248	615269	1.10619e+06	449812	410250	1.6031e+06	646705	440023	542505	257174	494613	430428	478764	520868	1.01916e+06	296145	685089	0.57602	0.0405097	0.702347	0.154665	0.448804	0.0152699
ENSP00000327145	82	6696.7	0.0861564	FLNC	FLNC|HGNC Symbol|filamin C, gamma [Source:HGNC Symbol;Acc:3756]|7|ENSG00000128591|ENST00000325888	3.05784e+07	2.62429e+07	5.0033e+07	5.21026e+07	3.90388e+07	4.71113e+07	3.57746e+07	3.79496e+07	2.61097e+07	3.47202e+07	5.34437e+07	2.42015e+07	5.26752e+07	2.56091e+07	4.22368e+07	1.9816e+07	3.93946e+07	2.70433e+07	2.05996e+07	5.70154e+07	4.25422e+07	2.44856e+07	6.51972e+07	2.39127e+07	2.56796e+07	2.60502e+07	2.17434e+07	2.92272e+07	1.64927e+07	1.68921e+07	2.38565e+07	0.989537	0.950568	0.88672	0.516937	0.690765	0.100473
ENSP00000365569	2	79.94	0.812815	FLOT1	FLOT1|HGNC Symbol|flotillin 1 [Source:HGNC Symbol;Acc:3757]|6|ENSG00000137312|ENST00000376389	35212.8	34150.3	28946.6	10033.1	15247.6	34202.2	37670.7	19404.3	14191.9	39667.4	27005.9	10062.9	48266.6	19431.4	29220.1	20667.9	22552.1	13703.8	21498.1	22282.8	11292.6	11125.4	95548	21327.1	20141.7	79403.2	18863.3	6570.42	11530.4	20138.6	18607.1	1.1607	0.564557	0.885904	0.660156	1.22686	0.61855
ENSP00000347041	1	28.82	0.285851	FMOD	FMOD|HGNC Symbol|fibromodulin [Source:HGNC Symbol;Acc:3774]|1|ENSG00000122176|ENST00000354955	1290.07	231.998	1647.42	1634.91	657.011	176.14	1565.53	362.159	0	92.9212	0	0	7876.45	483.229	1283.6	0	1353.95	164.571	0	9199.81	1622.15	123.026	0.428766	86.4461	4696.68	0	0	541.91	609.441	80.2548	0.833357	0.335192	0.0852942	2.01264	0.34404	0.562036	0.390205
ENSP00000265312	11	699.6	0.183012	FN1	FN1|HGNC Symbol|fibronectin 1 [Source:HGNC Symbol;Acc:3778]|2|ENSG00000115414|ENST00000346544	346739	292970	633882	626954	402916	334194	304410	566276	242649	315428	881115	156309	1.85961e+06	526591	433637	241788	474573	399462	396022	1.86696e+06	1.95757e+06	187045	537588	259506	466639	163622	251701	418261	410321	239540	412970	0.956558	0.87364	1.80436	0.160249	0.726558	0.171431
ENSP00000381362	1	16.66	8.56231e-05	FNDC3A	FNDC3A|HGNC Symbol|fibronectin type III domain containing 3A [Source:HGNC Symbol;Acc:20296]|13|ENSG00000102531|ENST00000398316	125869	74417.7	92787.4	82512.4	102095	58445.7	78873.4	64538.9	94072.9	72944.9	67176.4	21824.3	52401.8	60253.7	83148.2	66458	68035.7	49506.5	49589.8	46040.2	29199.1	45365.4	54314.8	32266.6	30034	58618.4	43866.3	45695.8	18218.1	19915	35331.6	0.76071	0.0643444	0.551055	0.00429205	0.40155	0.00121564
ENSP00000303423	1	64.35	5.60355e-07	FNTA	FNTA|HGNC Symbol|farnesyltransferase, CAAX box, alpha [Source:HGNC Symbol;Acc:3782]|8|ENSG00000168522|ENST00000302279	19516.7	23016.7	47130	37726.9	51470.7	23370.9	21757.3	34070.4	33027.4	17602.7	43960.1	16195.8	22183.7	17008.1	20206.3	18663.3	15917.1	12036.8	17867.5	28719.9	9322.38	9792.31	12842	9025.22	12451.1	15304.3	11833.9	8429.52	8204.2	9519.18	12218.2	0.809701	0.394731	0.497931	0.0451639	0.306438	0.0169455
ENSP00000273550	4	223.31	3.47425e-05	FTH1	FTH1|HGNC Symbol|ferritin, heavy polypeptide 1 [Source:HGNC Symbol;Acc:3976]|11|ENSG00000167996|ENST00000273550	941412	783077	591874	674182	799665	445789	1.00608e+06	330047	582492	583666	446033	988004	708264	374082	463805	909836	254542	592683	498685	915752	501826	350844	280980	257422	264337	334030	382539	215220	313989	178643	340218	0.746244	0.127503	0.818883	0.188724	0.384969	0.000724743
ENSP00000366525	4	172.03	0.0219337	FTL	FTL|HGNC Symbol|ferritin, light polypeptide [Source:HGNC Symbol;Acc:3999]|19|ENSG00000087086|ENST00000331825	53901.5	60951.6	61918.4	62830.6	54617.8	56061.7	188088	46430.5	39452.6	55026.2	29594.7	66382.2	124907	51771.3	51460.6	107092	35759	80410.5	61404.2	122541	52530.5	43962.7	24781.2	45131.2	26473.7	80417.6	33932.5	36245.1	47972.5	19917.3	38622.6	1.17444	0.689017	1.28179	0.139377	0.675441	0.00653764
ENSP00000318177	1	15.96	0.738726	FUBP3	FUBP3|HGNC Symbol|far upstream element (FUSE) binding protein 3 [Source:HGNC Symbol;Acc:4005]|9|ENSG00000107164|ENST00000319725	414.948	460.992	7026.89	8510.99	7648.29	5232.1	7446.24	1321.12	7489.89	1779.14	8084.69	16620.6	5634.23	23031.4	2038.23	1824.22	1788.14	1289.5	3583.72	6020.1	3205.25	1978.32	23591.9	1348.67	2464.91	3520.79	3383.39	2210.62	1552.97	4490.8	2187.69	1.08584	0.854913	1.35141	0.575488	0.97103	0.960882
ENSP00000367284	1	17.08	0.369324	FUNDC1	FUNDC1|HGNC Symbol|FUN14 domain containing 1 [Source:HGNC Symbol;Acc:28746]|X|ENSG00000069509|ENST00000378045	1005.29	2131.46	5527.25	2431.56	2060.48	5488.93	2063.96	2866.05	2952.01	729.373	5733.11	517.81	4533.88	7242.47	4731.26	3148.96	6514.49	4487.5	6265.85	7408.41	3569	1195.49	1001.89	2166.16	2486.52	13569.7	3339.48	1980.66	1114.75	2136.78	4410.35	1.25629	0.556804	1.84021	0.0548692	1.26945	0.623212
ENSP00000366482	1	67.19	0.0012752	FXN	FXN|HGNC Symbol|frataxin [Source:HGNC Symbol;Acc:3951]|9|ENSG00000165060|ENST00000377270	59099	36196.7	111681	79468.4	62573.2	54151.2	53079.1	71783	169141	62264	63708.6	94203.2	57824.9	46907.9	65819.8	60785.5	33307.1	47911.8	75906.6	65083	46465.7	29114.1	31547.7	33168.1	34150.8	62990.2	47007.9	27558.1	47019.4	26790.7	30824.5	1.13205	0.687417	0.851267	0.478713	0.530304	0.0569186
ENSP00000340466	1	18.67	0.0149252	GANAB	GANAB|HGNC Symbol|glucosidase, alpha; neutral AB [Source:HGNC Symbol;Acc:4138]|11|ENSG00000089597|ENST00000346178	30492.2	38065.2	39426.5	32370.3	26888.6	35282.1	23454.3	20956	29669.5	22457.2	53682.5	22045.5	45397.2	33954.4	30008.7	17667.7	22728	17644.9	18555.7	39423.2	28834.2	19065.4	26153.3	13271.3	21505.6	36786.7	13126.6	20107.4	9798.76	21533.2	17471.3	0.924314	0.66319	0.825924	0.154709	0.594405	0.0018827
ENSP00000229239	20	1711.96	4.43711e-07	GAPDH	GAPDH|HGNC Symbol|glyceraldehyde-3-phosphate dehydrogenase [Source:HGNC Symbol;Acc:4141]|12|ENSG00000111640|ENST00000229239	7.38597e+07	5.46475e+07	7.26654e+07	5.85155e+07	6.04771e+07	4.32356e+07	5.54546e+07	5.70833e+07	5.28344e+07	4.84567e+07	5.39822e+07	5.10766e+07	6.08487e+07	4.34914e+07	5.77751e+07	4.01232e+07	3.83645e+07	2.63651e+07	4.48824e+07	5.64417e+07	2.45712e+07	3.13932e+07	2.93011e+07	2.58503e+07	2.68441e+07	3.7202e+07	3.29909e+07	2.4541e+07	2.22367e+07	2.07478e+07	2.69577e+07	0.8096	0.0315196	0.693298	0.00450363	0.434252	0.000237949
ENSP00000313050	6	272.74	2.28983e-06	GBAS	GBAS|HGNC Symbol|glioblastoma amplified sequence [Source:HGNC Symbol;Acc:4179]|7|ENSG00000146729|ENST00000322090	3.41404e+06	2.35262e+06	2.70341e+06	2.1107e+06	2.55088e+06	2.07595e+06	1.67795e+06	3.14213e+06	3.55879e+06	2.08948e+06	2.69335e+06	2.37554e+06	2.1309e+06	1.71406e+06	2.04359e+06	1.63201e+06	1.64388e+06	1.487e+06	1.7103e+06	2.59359e+06	1.24825e+06	1.01897e+06	1.51292e+06	1.12468e+06	979883	2.10523e+06	1.31416e+06	877062	867826	1.10505e+06	1.24852e+06	0.966981	0.818732	0.707417	0.0203062	0.462786	0.00108352
ENSP00000410833	2	110.68	0.0154807	GBE1	GBE1|HGNC Symbol|glucan (1,4-alpha-), branching enzyme 1 [Source:HGNC Symbol;Acc:4180]|3|ENSG00000114480|ENST00000429644	43568.4	31303.8	46773.6	22424.7	24402.3	22244.7	21889.8	30049.3	84135.9	31219.7	40773.2	5305.98	39120	21349.2	28060.2	13821.1	18811.5	10869.7	17053.8	46822.7	20474.7	7187.15	33424.4	20056.7	13698.5	28662.7	16627.7	15580.3	5849.31	16239.5	10842.4	1.13922	0.675822	0.657936	0.102741	0.499097	0.021862
ENSP00000273951	7	565.49	0.213364	GC	GC|HGNC Symbol|group-specific component (vitamin D binding protein) [Source:HGNC Symbol;Acc:4187]|4|ENSG00000145321|ENST00000273951	459004	579039	889239	983293	922142	931707	927219	1.0921e+06	603933	1.02726e+06	1.8091e+06	1.30135e+06	2.42816e+06	129295	901776	726648	1.02993e+06	497109	896844	1.63438e+06	1.01942e+06	717861	407705	296358	548865	889384	923629	453883	526717	595957	718896	1.38964	0.161426	1.37825	0.22206	0.793074	0.234685
ENSP00000222214	2	126.29	0.147649	GCDH	GCDH|HGNC Symbol|glutaryl-CoA dehydrogenase [Source:HGNC Symbol;Acc:4189]|19|ENSG00000105607|ENST00000222214	106161	91260.8	95515.7	92236.7	72443.1	66404.2	59209.7	63900	83496.5	83438.6	77955.5	99067.7	86959	113986	101704	72747.9	106168	57606.4	105012	97640.1	73241	77253.5	84055.4	77441.1	66174.1	123499	77317.3	121011	77883.5	85824	67112.8	0.791062	0.0249019	0.998796	0.989131	0.936996	0.505275
ENSP00000319531	3	254.62	0.0108317	GCSH	GCSH|HGNC Symbol|glycine cleavage system protein H (aminomethyl carrier) [Source:HGNC Symbol;Acc:4208]|16|ENSG00000140905|ENST00000315467	382615	581386	375387	453366	559756	379549	307624	510116	204883	395569	287237	709594	361229	545722	540466	387667	469621	353145	406626	459404	331431	314997	331918	299526	266382	135634	463018	375432	312192	306359	343875	0.738565	0.0746556	0.97022	0.810157	0.669356	0.0176489
ENSP00000394071	5	476.31	0.00639004	GDI1	GDI1|HGNC Symbol|GDP dissociation inhibitor 1 [Source:HGNC Symbol;Acc:4226]|X|ENSG00000203879|ENST00000447750	382692	242873	398127	319009	313300	361798	242003	269354	314639	273633	372165	248605	532464	353726	334205	270059	220163	192305	281927	409443	242128	199676	271254	217301	193614	344314	160528	165741	148015	267341	180428	0.922701	0.487711	0.931469	0.604273	0.648614	0.00885465
ENSP00000369475	5	559.85	0.050366	GDI2	GDI2|HGNC Symbol|GDP dissociation inhibitor 2 [Source:HGNC Symbol;Acc:4227]|10|ENSG00000057608|ENST00000380132	273679	209666	385083	275155	236428	269270	232416	255889	270507	287849	339080	151460	336253	311258	358759	251942	259126	185320	277526	327366	164806	178569	280746	152880	160599	374563	189688	197792	122862	213576	150624	0.999395	0.996166	0.95065	0.728269	0.732566	0.0844283
ENSP00000296804	1	22.97	2.92326e-07	GFM2	GFM2|HGNC Symbol|G elongation factor, mitochondrial 2 [Source:HGNC Symbol;Acc:29682]|5|ENSG00000164347|ENST00000345239	14794	16453	15491.9	19491	15632.6	27779.7	51943.5	22245.3	39059.3	223750	72120	148534	384594	520492	326222	355240	694351	314630	147355	93929.8	95802.3	94975.8	750831	219874	437103	741044	125655	744742	89447	225910	113406	4.44748	0.128892	18.819	0.00110072	21.6399	0.00487612
ENSP00000263112	1	44.2	0.748966	GGT5	GGT5|HGNC Symbol|gamma-glutamyltransferase 5 [Source:HGNC Symbol;Acc:4260]|22|ENSG00000099998|ENST00000263112	273.386	1243.62	3392.94	524.716	316.758	782.922	2660.82	139.308	0	1758.17	963.189	361.039	5779.6	647.56	1240.2	418.964	1527.3	290.776	385.959	3403.07	137.449	231.582	7940.45	3.65536	251.416	9747.02	1064.28	218.329	500.207	205.06	1709.69	0.913456	0.893327	1.23378	0.749568	1.90142	0.430473
ENSP00000362463	4	167.37	2.46292e-05	GLO1	GLO1|HGNC Symbol|glyoxalase I [Source:HGNC Symbol;Acc:4323]|6|ENSG00000124767|ENST00000373365	217220	134760	218315	178549	180977	143293	140165	205889	114166	193913	158299	205866	168816	217570	198364	209553	143354	155283	206141	186401	96189.2	111277	145330	92039.2	84204.9	88900.4	136251	106351	104741	92813.3	91254.4	0.85655	0.235126	0.961226	0.720714	0.566324	0.00369851
ENSP00000237858	2	128.71	1.19673e-05	GLRX	GLRX|HGNC Symbol|glutaredoxin (thioltransferase) [Source:HGNC Symbol;Acc:4330]|5|ENSG00000173221|ENST00000237858	906645	732903	1.86306e+06	1.51802e+06	932960	665363	925080	956849	1.12249e+06	582350	978166	824909	542620	505994	680204	495760	453484	611594	565249	795296	573521	490413	645137	590547	591096	670039	510746	500235	449308	368965	402982	0.732094	0.221425	0.507983	0.050823	0.438347	0.0344651
ENSP00000328570	2	75.2	1.68326e-05	GLRX5	GLRX5|HGNC Symbol|glutaredoxin 5 [Source:HGNC Symbol;Acc:20134]|14|ENSG00000182512|ENST00000331334	253011	215458	155731	147824	163885	84106.4	93203.3	120411	84437.9	82974.5	122055	160599	66323.1	95268.2	99022.2	111883	60961.6	77888	75853.6	125690	71186.4	61150.3	118173	71652	49112.7	62316.9	53471.2	75916.6	89625.2	33527.3	84217.1	0.522831	0.00868239	0.504682	0.00632825	0.37352	0.00265024
ENSP00000277865	11	654.41	0.000108659	GLUD1	GLUD1|HGNC Symbol|glutamate dehydrogenase 1 [Source:HGNC Symbol;Acc:4335]|10|ENSG00000148672|ENST00000277865	2.3383e+06	1.76713e+06	2.17414e+06	1.9654e+06	1.93322e+06	1.36015e+06	818320	1.71187e+06	2.23088e+06	1.20899e+06	1.76274e+06	1.77252e+06	1.28342e+06	1.62417e+06	1.84753e+06	1.34051e+06	1.35977e+06	984071	1.40102e+06	1.92277e+06	1.00214e+06	382483	750480	1.16806e+06	1.02557e+06	1.49742e+06	950863	819592	574941	1.08818e+06	849640	0.74448	0.0526658	0.71417	0.00182125	0.447389	6.34271e-06
ENSP00000259727	1	57.28	0.494676	GMPR	GMPR|HGNC Symbol|guanosine monophosphate reductase [Source:HGNC Symbol;Acc:4376]|6|ENSG00000137198|ENST00000259727	771.04	155.729	622.896	313.22	952.862	611.358	1489.09	997.121	381.871	1160.62	255.606	14.945	3429.21	4837.82	2107.05	1427.71	1566.55	994.483	2001.72	1413.89	1243.79	654.332	4778.47	209.81	1148.35	6893.57	1161.01	1391.06	661.061	1295.1	277.051	1.4489	0.328469	3.38048	0.0128346	3.27974	0.101598
ENSP00000266027	1	40.15	0.380221	GNAI2	GNAI2|HGNC Symbol|guanine nucleotide binding protein (G protein), alpha inhibiting activity polypeptide 2 [Source:HGNC Symbol;Acc:4385]|3|ENSG00000114353|ENST00000266027	4881.96	4006.18	10192.9	4920.23	3131.21	513.281	9086.78	4446.14	8462.43	11521.1	3707.26	499.391	4724.22	2422.9	5716.08	3207.06	3847.5	2206.9	2015.52	4394.84	3436.15	3755.51	9479.97	1938.44	2152.22	13715.4	2979.91	827.73	949.695	1218.34	2188.42	1.15904	0.687547	0.598371	0.158481	0.722485	0.426624
ENSP00000265620	1	22	9.61246e-06	GNAS	GNAS|HGNC Symbol|GNAS complex locus [Source:HGNC Symbol;Acc:4392]|20|ENSG00000087460|ENST00000265620	646.653	561.841	2518.64	1135.55	591.052	848.256	2990.1	2889.93	5045.11	13394.1	5228.02	5832.3	4491.15	8640.83	10319.5	8473.7	12315.8	5245.23	10077.4	13350.4	6044.74	4343.91	21152.5	2867.88	4904.33	15761.9	13684.3	5829.05	4052.87	4812.98	4153.88	4.64445	0.0775038	7.77366	1.61033e-05	7.47777	0.00634752
ENSP00000367872	1	132.88	1.04355e-06	GNB1	GNB1|HGNC Symbol|guanine nucleotide binding protein (G protein), beta polypeptide 1 [Source:HGNC Symbol;Acc:4396]|1|ENSG00000078369|ENST00000378609	46788.6	36922.6	36801.2	34540.8	53118.2	29360.3	27792.9	27167.2	49018	26969.1	44408.5	35706.6	23025.4	28651.8	26790.4	34151.7	20136.1	23826.2	19225.8	39082.6	22251.5	14931.2	24289.2	13675	15999.2	19925.7	20659.6	19356.5	13662.9	15852.6	21218.4	0.819501	0.196685	0.655345	0.0106808	0.431304	0.00163736
ENSP00000305260	2	145.05	5.54006e-06	GNB2	GNB2|HGNC Symbol|guanine nucleotide binding protein (G protein), beta polypeptide 2 [Source:HGNC Symbol;Acc:4398]|7|ENSG00000172354|ENST00000303210	54071.3	33786.6	45940.6	31254.7	37929.6	32937.2	31536.1	41926.9	58286.2	33918.8	40371	41686.9	44440	45543.8	28554.5	43009.4	27097.7	25773.8	34594.5	54106.1	18481.1	16801.6	20556.6	15081.6	17308.6	31237.2	23276.8	16030.1	11839.2	19440.7	15973.7	0.981102	0.898418	0.894873	0.454564	0.461975	0.00392868
ENSP00000366013	1	55.43	1.29343e-05	GNB2L1	GNB2L1|HGNC Symbol|guanine nucleotide binding protein (G protein), beta polypeptide 2-like 1 [Source:HGNC Symbol;Acc:4399]|5|ENSG00000204628|ENST00000376817	105314	343535	92223	61467.1	68557.1	52964	63453	57779.3	87899	55451.8	74972.2	50651.2	46608.9	48476.5	54424.2	46217.6	34428.4	34946.1	58254.7	64130.8	29287.9	27955	40767.5	40848	28454.5	61019.2	34181.3	24307.8	24448.2	21318.4	31855.8	0.487411	0.264264	0.348256	0.173812	0.249708	0.129817
ENSP00000424654	1	17.39	8.86855e-06	GNB2L1	GNB2L1|HGNC Symbol|guanine nucleotide binding protein (G protein), beta polypeptide 2-like 1 [Source:HGNC Symbol;Acc:4399]|5|ENSG00000204628|ENST00000509148	5430.57	25318.5	33016.5	31331.7	30421	51693.1	15169.9	66529.7	36785.4	19368.6	49974.4	74404.5	40931.1	131100	60371.2	123830	63037.5	78552.5	136027	90219.6	29995.4	9245.68	7137.54	20032.6	22178.4	31423.7	19068.9	8243.12	15920.7	17623.9	19001	1.59021	0.160984	3.30019	0.000751231	0.676697	0.198955
ENSP00000359539	18	1199.27	7.81118e-05	GOT1	GOT1|HGNC Symbol|glutamic-oxaloacetic transaminase 1, soluble [Source:HGNC Symbol;Acc:4432]|10|ENSG00000120053|ENST00000370508	1.81154e+07	1.28741e+07	1.70052e+07	1.3878e+07	1.43616e+07	1.22875e+07	1.46422e+07	8.80337e+06	1.42011e+07	1.37532e+07	1.27324e+07	1.09507e+07	1.15946e+07	1.43296e+07	1.3112e+07	1.48629e+07	7.3907e+06	7.4491e+06	1.1341e+07	1.20777e+07	6.84248e+06	6.60112e+06	1.0305e+07	6.77058e+06	5.96265e+06	1.29372e+07	8.2941e+06	7.39587e+06	6.44302e+06	8.2208e+06	5.59733e+06	0.83536	0.0906303	0.721137	0.00978853	0.515042	0.0002688
ENSP00000245206	12	909.8	1.99386e-05	GOT2	GOT2|HGNC Symbol|glutamic-oxaloacetic transaminase 2, mitochondrial [Source:HGNC Symbol;Acc:4433]|16|ENSG00000125166|ENST00000245206	2.35922e+07	1.4859e+07	1.67949e+07	1.32885e+07	1.53757e+07	1.47042e+07	1.25574e+07	1.40468e+07	2.15564e+07	1.37907e+07	1.25255e+07	1.41711e+07	9.76304e+06	1.31568e+07	1.63912e+07	1.3074e+07	9.94718e+06	9.73083e+06	1.29636e+07	1.33099e+07	7.88387e+06	7.95798e+06	1.07278e+07	7.43253e+06	7.2289e+06	1.39119e+07	8.35143e+06	7.81683e+06	4.28564e+06	7.54928e+06	7.0139e+06	0.885677	0.421643	0.717382	0.0547258	0.490262	0.0054869
ENSP00000348877	13	784.17	8.98678e-06	GPI	GPI|HGNC Symbol|glucose-6-phosphate isomerase [Source:HGNC Symbol;Acc:4458]|19|ENSG00000105220|ENST00000356487	6.07933e+06	3.59508e+06	5.72227e+06	4.45785e+06	4.46692e+06	3.98212e+06	3.61184e+06	3.74595e+06	4.39579e+06	4.16069e+06	3.50167e+06	2.37342e+06	4.70944e+06	3.79765e+06	4.02501e+06	3.14396e+06	2.7102e+06	2.0181e+06	2.87937e+06	2.76522e+06	1.39266e+06	2.1499e+06	1.97842e+06	1.73599e+06	1.69067e+06	3.57902e+06	2.20206e+06	1.80535e+06	1.35618e+06	2.47502e+06	1.68539e+06	0.801695	0.10162	0.612937	0.00943815	0.424687	0.00173611
ENSP00000258733	3	248.78	0.250839	GPNMB	GPNMB|HGNC Symbol|glycoprotein (transmembrane) nmb [Source:HGNC Symbol;Acc:4462]|7|ENSG00000136235|ENST00000258733	205728	165823	185420	106716	146122	136759	231712	165790	102869	204746	238840	208834	153523	379355	445961	298404	306142	139389	157890	274538	128342	121555	524424	130895	142292	452406	91221	61410.3	111713	102845	128867	1.11211	0.532588	1.53887	0.0424779	1.15313	0.654153
ENSP00000307831	1	15.9	0.0103358	GPR113	GPR113|HGNC Symbol|G protein-coupled receptor 113 [Source:HGNC Symbol;Acc:18989]|2|ENSG00000173567|ENST00000311519	0	2746.46	2482.8	0	732.25	2331.73	6845.55	8434.38	0	14767.3	0	2929.4	1616.72	869.24	13557.9	6103.31	2510.75	32940.7	63706.4	1951.16	1250.41	17929.5	43033.3	13876.8	1957.43	54326.1	36181	22022.7	6111.72	4836.98	1858.28	4.52612	0.137851	10.6882	0.108467	16.9533	0.0100915
ENSP00000319744	1	22.25	7.60712e-05	GPR4	GPR4|HGNC Symbol|G protein-coupled receptor 4 [Source:HGNC Symbol;Acc:4497]|19|ENSG00000177464|ENST00000323040	752.903	440.192	331.801	847.15	321.396	294.664	182.153	0	0	0	0	416.322	8852.48	1111.02	713.353	832.596	3254.82	958.008	356.96	2550.46	387.716	304.201	0	233.068	1625.16	170.569	198.986	537.397	381.167	210.937	921.379	0.147524	0.00984458	3.6076	0.125243	0.850745	0.675279
ENSP00000373477	2	68.92	0.148002	GPX3	GPX3|HGNC Symbol|glutathione peroxidase 3 (plasma) [Source:HGNC Symbol;Acc:4555]|5|ENSG00000211445|ENST00000388825	146685	72209.8	138947	108676	90641.7	117543	139164	84006.3	137822	64097.5	157758	51136.4	159762	91480.8	153530	139499	111230	74639.2	87829.5	193630	112710	123792	144679	58173.9	69432.4	83662.7	109014	59582.4	65307.1	60864.8	59929.6	1.04756	0.800546	1.05486	0.762829	0.748833	0.142792
ENSP00000346103	1	34.33	1.36068e-05	GPX4	GPX4|HGNC Symbol|glutathione peroxidase 4 [Source:HGNC Symbol;Acc:4556]|19|ENSG00000167468|ENST00000354171	91067.5	76164.7	53719.5	59485.8	65471.2	40242.6	51650	54082	89116.4	49913.6	53498.3	61066.5	35258.3	49139.4	70516.3	42168.2	39569.6	27329.7	37419.1	80516.2	33593.1	39131.4	32309	23093.4	28046.6	35370.4	38591.9	18715.3	24356.5	19631.3	25119.5	0.815492	0.213239	0.688876	0.0327661	0.411041	0.00206178
ENSP00000338543	1	15.24	9.19003e-08	GRB10	GRB10|HGNC Symbol|growth factor receptor-bound protein 10 [Source:HGNC Symbol;Acc:4564]|7|ENSG00000106070|ENST00000335866	568.109	0	0	0	0	1263.14	2658.66	1530.83	710.937	9354.86	0	1139.13	11209.4	57195.6	41915	26609.7	28828.6	18842.7	25494	18741.7	2455.7	6542.13	17305.2	13510.4	7953.64	7680.46	10548.7	6706.58	6362.72	8786.06	6561.06	22.7633	0.138114	204.566	0.00211241	80.9324	2.23477e-05
ENSP00000339007	1	15.05	0.474151	GRB2	GRB2|HGNC Symbol|growth factor receptor-bound protein 2 [Source:HGNC Symbol;Acc:4566]|17|ENSG00000177885|ENST00000316804	6948.75	2710.17	11063	5535.52	1308.08	3041.92	3551.53	3993.03	2764.15	4517.94	2900.03	3484.81	4481.62	6965.57	4687.55	6544.64	2803.93	2887.2	4877.76	6587.4	4547.63	4578.52	4822.98	2911.93	3647.72	5275.06	1610.36	4052.46	1755.48	3276.82	5591.94	0.627856	0.29859	0.86826	0.70049	0.68062	0.368402
ENSP00000313432	2	75.96	0.108425	GRHPR	GRHPR|HGNC Symbol|glyoxylate reductase/hydroxypyruvate reductase [Source:HGNC Symbol;Acc:4570]|9|ENSG00000137106|ENST00000318158	185688	135936	126767	74127.2	123129	136447	124906	92838.2	69457.9	106747	112985	71998.7	104690	163209	157170	132813	172861	75003.6	107587	82798.7	31818.6	23255.9	59951.1	76831.9	52570.8	222845	100003	71172.3	32378.4	95764.7	64486	0.830409	0.319134	0.851818	0.425684	0.618959	0.0751203
ENSP00000332549	1	16.42	3.68328e-08	GRIN2A	GRIN2A|HGNC Symbol|glutamate receptor, ionotropic, N-methyl D-aspartate 2A [Source:HGNC Symbol;Acc:4585]|16|ENSG00000183454|ENST00000330684	5315.15	2173.08	5052.79	6903	3510.69	6798.63	19003.9	9412.18	14954.4	27257.4	40139.2	108505	13386.7	34332.6	33400.4	66834.1	59754.4	38020.6	39394	67781.5	51718.3	31691.1	52302.9	78610.5	78981.7	139941	44157.9	22677.7	33503.9	42489.9	111155	4.26803	0.0309652	11.177	0.000315135	13.8427	0.00085404
ENSP00000264954	1	37.54	0.0238491	GRPEL1	GRPEL1|HGNC Symbol|GrpE-like 1, mitochondrial (E. coli) [Source:HGNC Symbol;Acc:19696]|4|ENSG00000109519|ENST00000264954	85168.1	83456.1	87326.9	87794.6	80914.5	59094.8	83629.5	102684	48105.3	69281.3	73919.8	123071	78455.6	69626.5	82243.5	70933.8	75132.7	48005.3	44177.3	135047	52908.5	62580.6	60657.5	44447.6	51549.9	29212.3	66071.6	58125.5	76112.8	40352.8	58074.7	0.856989	0.181657	0.917912	0.484411	0.644262	4.27825e-05
ENSP00000340888	12	951.47	2.77129e-06	GSN	GSN|HGNC Symbol|gelsolin [Source:HGNC Symbol;Acc:4620]|9|ENSG00000148180|ENST00000341272	4.27492e+06	3.15984e+06	4.50102e+06	3.92912e+06	3.87889e+06	3.75016e+06	2.79907e+06	3.35189e+06	2.75757e+06	3.00023e+06	4.05397e+06	3.84778e+06	4.52485e+06	2.65457e+06	3.65e+06	2.92202e+06	3.44446e+06	2.49358e+06	2.43241e+06	5.69436e+06	3.4727e+06	1.87404e+06	2.86746e+06	1.85416e+06	2.32818e+06	1.94013e+06	2.06555e+06	1.58156e+06	1.42663e+06	1.91974e+06	2.32584e+06	0.832029	0.0649381	0.889817	0.288193	0.51113	0.000190779
ENSP00000221130	3	99.39	0.00160762	GSR	GSR|HGNC Symbol|glutathione reductase [Source:HGNC Symbol;Acc:4623]|8|ENSG00000104687|ENST00000221130	110456	119641	125277	89248.8	106317	96530.5	141714	85081.5	123729	156331	91197.1	65238	133925	151082	159130	107474	120661	89558.7	75961.7	81491.9	56760	58851	79700	62324.3	63896.6	97506.3	60568.7	79081.1	44521.5	68424.8	69961.7	1.0506	0.690933	0.945006	0.648352	0.621516	0.000538794
ENSP00000351181	5	219.19	0.00206691	GSTK1	GSTK1|HGNC Symbol|glutathione S-transferase kappa 1 [Source:HGNC Symbol;Acc:16906]|7|ENSG00000197448|ENST00000358406	1.14768e+06	682600	626945	410126	590261	440253	436122	550545	685157	668216	521798	420365	368856	518750	617305	426516	595712	298867	459202	599302	210655	214364	456753	271653	261800	767984	421930	185794	181973	296072	221777	0.79585	0.328411	0.652984	0.124394	0.47433	0.037624
ENSP00000241337	4	419.44	0.00742555	GSTM2	GSTM2|HGNC Symbol|glutathione S-transferase mu 2 (muscle) [Source:HGNC Symbol;Acc:4634]|1|ENSG00000213366|ENST00000241337	339171	241779	234310	166392	195987	206136	251716	108357	307003	281482	160569	220592	183817	254804	282843	239313	160509	182453	194802	216704	91845.9	192156	147175	131919	97945.2	214575	178566	75167.3	71613.8	135317	79450.3	0.93072	0.71007	0.860909	0.365944	0.562092	0.0192585
ENSP00000256594	5	305.86	0.0346028	GSTM3	GSTM3|HGNC Symbol|glutathione S-transferase mu 3 (brain) [Source:HGNC Symbol;Acc:4635]|1|ENSG00000134202|ENST00000256594	520042	393247	582493	425274	427434	458768	759867	690755	445343	519279	262715	138875	439365	246345	795799	720464	405661	386687	374834	471161	333107	325558	464078	372549	122865	581263	229371	190821	218222	228789	215653	1.11303	0.535496	0.9181	0.601831	0.627886	0.00911231
ENSP00000358727	5	211.07	0.00280889	GSTO1	GSTO1|HGNC Symbol|glutathione S-transferase omega 1 [Source:HGNC Symbol;Acc:13312]|10|ENSG00000148834|ENST00000369713	1.46027e+06	1.04387e+06	1.76395e+06	1.48795e+06	1.23999e+06	932864	1.05685e+06	1.13245e+06	1.53785e+06	897661	632754	1.20143e+06	1.14464e+06	1.06774e+06	1.38814e+06	1.02049e+06	804598	884583	900029	1.3772e+06	646841	814595	1.06342e+06	708488	890060	1.262e+06	701540	731609	545517	686100	603524	0.737374	0.0629736	0.74583	0.0413112	0.572243	0.0040783
ENSP00000381604	8	585.29	1.00993e-05	GSTP1	GSTP1|HGNC Symbol|glutathione S-transferase pi 1 [Source:HGNC Symbol;Acc:4638]|11|ENSG00000084207|ENST00000398603	3.09171e+06	1.96732e+06	2.67848e+06	2.41071e+06	2.21781e+06	1.92471e+06	2.12518e+06	2.13316e+06	2.03093e+06	2.52433e+06	2.57492e+06	1.89924e+06	2.19282e+06	2.4286e+06	2.40216e+06	2.19005e+06	1.46169e+06	1.52e+06	2.14327e+06	2.29875e+06	1.08341e+06	1.47056e+06	1.45519e+06	1.18267e+06	1.01535e+06	1.9865e+06	1.29604e+06	1.10614e+06	1.03646e+06	1.2669e+06	1.3236e+06	0.897164	0.293391	0.793301	0.0652181	0.53127	0.00181308
ENSP00000215780	1	49.33	0.0531434	GSTT2	GSTT2|HGNC Symbol|glutathione S-transferase theta 2 [Source:HGNC Symbol;Acc:4642]|22|ENSG00000099984|ENST00000215780	173.746	0	28.0539	0	5.0206	3482.34	0	17.2034	1368.46	0	0	93.8618	24830.2	299.385	331.473	1268.35	6457.7	1226.79	714.08	623.026	0	28.2094	164.953	374.426	0.0822919	361.466	3074.23	0	18.1042	0	10.8298	19.6144	0.241186	86.6569	0.179772	9.74829	0.26117
ENSP00000296048	4	212.49	0.132147	GYG1	GYG1|HGNC Symbol|glycogenin 1 [Source:HGNC Symbol;Acc:4699]|3|ENSG00000163754|ENST00000296048	332367	218640	423525	294993	267238	214756	257000	165179	255682	175677	234788	127319	409132	239896	296468	191432	275347	153415	232103	399229	272850	188668	386694	196178	263851	309963	143531	200176	133785	140400	135414	0.706616	0.0575531	0.84502	0.319046	0.682818	0.0531832
ENSP00000263276	6	327.54	0.117543	GYS1	GYS1|HGNC Symbol|glycogen synthase 1 (muscle) [Source:HGNC Symbol;Acc:4706]|19|ENSG00000104812|ENST00000263276	931087	614247	909667	650894	616287	797121	768813	685826	804198	253395	550691	106296	999519	363820	620458	294627	541259	289009	498385	1.18758e+06	506794	353311	772207	455434	425271	706121	433365	361826	153558	246596	275681	0.864198	0.395007	0.726422	0.132798	0.561951	0.00665213
ENSP00000344504	1	78.27	0.0150914	H1F0	H1F0|HGNC Symbol|H1 histone family, member 0 [Source:HGNC Symbol;Acc:4714]|22|ENSG00000189060|ENST00000340857	13787.1	10501.8	4197.18	2307.91	8579.51	14650.8	5970.33	11291.6	14250.9	11263	7236.75	14449.2	14753.5	15979.6	4542.49	10997.9	5610.55	9932.66	4604.94	4653.23	1440.48	2736.51	1908.29	2355.5	3027.69	11649.7	4092.65	2981.97	6767.62	3546.48	1929.29	1.36859	0.288621	1.10435	0.763767	0.520601	0.152772
ENSP00000222690	1	104.64	0.0188896	H2AFV	H2AFV|HGNC Symbol|H2A histone family, member V [Source:HGNC Symbol;Acc:20664]|7|ENSG00000105968|ENST00000222690	172531	176955	156736	148271	150726	105586	70667.2	136029	175067	126693	139222	189011	143867	182996	102339	139284	85662.6	129561	129114	188723	67171.7	69684	79591.8	76941.6	87537	228120	98481.5	57212.4	113461	75445.7	92793.4	0.779565	0.0577916	0.843081	0.111381	0.608076	0.00255734
ENSP00000302572	5	182.3	0.0253734	H2AFY	H2AFY|HGNC Symbol|H2A histone family, member Y [Source:HGNC Symbol;Acc:4740]|5|ENSG00000113648|ENST00000304332	330200	244902	273915	205285	260480	253843	202526	200553	274364	320480	180245	449166	381274	455253	272075	323718	204029	253308	259125	383461	137746	110117	210555	119275	119320	388206	218468	160980	243042	200430	183573	0.907635	0.437602	1.18619	0.231072	0.743076	0.0616636
ENSP00000254810	4	169.97	0.000921871	H3F3B	H3F3B|HGNC Symbol|H3 histone, family 3B (H3.3B) [Source:HGNC Symbol;Acc:4765]|17|ENSG00000132475|ENST00000254810	3.98243e+06	3.179e+06	4.41183e+06	3.37788e+06	3.10949e+06	2.13574e+06	2.04152e+06	2.93717e+06	5.25451e+06	3.12916e+06	3.62576e+06	4.47181e+06	2.91932e+06	2.71698e+06	2.40993e+06	2.5221e+06	1.8904e+06	2.35402e+06	2.68156e+06	3.8116e+06	1.72147e+06	1.58166e+06	1.87806e+06	1.29925e+06	1.55373e+06	4.2319e+06	2.08964e+06	1.52556e+06	1.91566e+06	1.24026e+06	1.59423e+06	0.882392	0.458539	0.761302	0.0367209	0.523513	0.000618128
ENSP00000312288	5	479.01	0.00193644	HADH	HADH|HGNC Symbol|hydroxyacyl-CoA dehydrogenase [Source:HGNC Symbol;Acc:4799]|4|ENSG00000138796|ENST00000309522	7.24371e+06	5.24973e+06	5.24974e+06	4.8342e+06	6.24346e+06	4.6342e+06	2.55934e+06	4.90201e+06	4.85324e+06	1.8724e+06	4.4534e+06	5.56603e+06	1.82663e+06	4.8504e+06	2.3387e+06	5.12284e+06	2.14921e+06	2.87757e+06	3.99176e+06	3.03781e+06	1.92399e+06	465651	642469	2.92409e+06	2.64537e+06	2.46384e+06	3.11563e+06	1.42322e+06	2.17387e+06	3.04725e+06	2.43029e+06	0.672968	0.0236975	0.584385	0.00263572	0.370074	0.000134356
ENSP00000370023	28	2465.01	0.000137613	HADHA	HADHA|HGNC Symbol|hydroxyacyl-CoA dehydrogenase/3-ketoacyl-CoA thiolase/enoyl-CoA hydratase (trifunctional protein), alpha subunit [Source:HGNC Symbol;Acc:4801]|2|ENSG00000084754|ENST00000380649	2.00562e+07	1.47725e+07	1.46868e+07	1.22294e+07	1.5375e+07	1.75556e+07	1.85084e+07	1.78295e+07	1.45469e+07	2.85612e+07	2.27655e+07	1.3251e+07	1.3852e+07	2.11027e+07	1.68092e+07	2.06031e+07	2.25643e+07	1.92229e+07	1.38141e+07	1.10866e+07	5.98722e+06	7.83557e+06	1.11187e+07	6.99554e+06	5.83171e+06	9.01661e+06	1.38103e+07	1.10706e+07	7.20975e+06	1.08714e+07	7.95984e+06	1.29417	0.0944689	1.02628	0.848552	0.594659	0.00402173
ENSP00000325136	13	902.97	1.09641e-06	HADHB	HADHB|HGNC Symbol|hydroxyacyl-CoA dehydrogenase/3-ketoacyl-CoA thiolase/enoyl-CoA hydratase (trifunctional protein), beta subunit [Source:HGNC Symbol;Acc:4803]|2|ENSG00000138029|ENST00000317799	1.3674e+07	9.38352e+06	1.00945e+07	7.97e+06	9.84193e+06	8.40968e+06	8.51392e+06	1.14429e+07	1.11431e+07	1.22433e+07	1.31411e+07	8.78745e+06	5.41895e+06	1.01274e+07	8.20517e+06	1.10335e+07	1.00235e+07	1.04008e+07	7.83664e+06	7.17401e+06	3.71907e+06	3.81238e+06	5.78059e+06	4.08143e+06	3.14634e+06	4.11929e+06	7.59868e+06	4.72831e+06	3.78774e+06	4.64294e+06	3.96274e+06	1.06111	0.627232	0.811618	0.144242	0.447968	0.00203137
ENSP00000380511	5	298.97	0.0037776	HAGH	HAGH|HGNC Symbol|hydroxyacylglutathione hydrolase [Source:HGNC Symbol;Acc:4805]|16|ENSG00000063854|ENST00000397353	408396	311672	445208	426655	407340	274572	454347	378675	212053	359878	344253	570350	406974	400625	434993	449356	259737	371294	411631	577856	306344	309754	430317	266228	280976	186997	317641	279954	268142	234539	250858	0.843549	0.168196	1.04767	0.634873	0.706609	0.00343419
ENSP00000261208	1	19.27	8.8624e-10	HAL	HAL|HGNC Symbol|histidine ammonia-lyase [Source:HGNC Symbol;Acc:4806]|12|ENSG00000084110|ENST00000261208	1.11341e+06	800310	1.19891e+06	1.42538e+06	1.24503e+06	940837	692847	865991	1.26368e+06	638077	785711	717403	1.3097e+06	1.35996e+06	1.91799e+06	1.58477e+06	1.16338e+06	1.15911e+06	1.71612e+06	2.00488e+06	447090	426263	399596	309611	239186	328491	307051	191742	179182	230577	229423	0.747465	0.064307	1.15687	0.351735	0.245643	0.000671692
ENSP00000274341	1	87.32	0.0450963	HAPLN1	HAPLN1|HGNC Symbol|hyaluronan and proteoglycan link protein 1 [Source:HGNC Symbol;Acc:2380]|5|ENSG00000145681|ENST00000274341	2407.3	4031.3	2323.82	1247.27	1237.18	10951.6	15868.1	0	1496.54	2854.56	1298.99	8731.21	34882.5	5620.66	15268.7	2048.38	28143.3	5156.1	2390.28	19968.8	23278.9	5148.13	24509.6	16088.6	53494.2	20983	2330.76	6980.45	5855.41	5428.53	5892.74	2.40584	0.28807	6.46797	0.00846364	6.52232	0.0330369
ENSP00000251595	12	1323.3	0.377571	HBA2	HBA2|HGNC Symbol|hemoglobin, alpha 2 [Source:HGNC Symbol;Acc:4824]|16|ENSG00000188536|ENST00000251595	1.06988e+08	8.1408e+07	7.85043e+07	5.36296e+07	6.89049e+07	5.70928e+07	8.13066e+07	1.22976e+08	1.33362e+08	1.63133e+08	1.72886e+07	6.06225e+07	3.94186e+07	3.2713e+07	1.32756e+08	9.03964e+07	5.20562e+07	6.58634e+07	1.3349e+08	9.25053e+06	8.11928e+06	5.56979e+07	1.04956e+08	3.35837e+07	2.43728e+07	1.09973e+08	1.13229e+08	7.17378e+07	2.15388e+07	2.2549e+07	1.24043e+07	1.23075	0.474817	0.802042	0.371568	0.731883	0.198862
ENSP00000333994	7	1301.57	0.306994	HBB	HBB|HGNC Symbol|hemoglobin, beta [Source:HGNC Symbol;Acc:4827]|11|ENSG00000244734|ENST00000335295	3.45799e+08	2.3646e+08	1.99124e+08	1.6376e+08	2.28749e+08	1.81006e+08	2.155e+08	4.04455e+08	3.93523e+08	3.75427e+08	4.20669e+07	2.02259e+08	1.12589e+08	9.56115e+07	3.44097e+08	2.47878e+08	1.26959e+08	1.88489e+08	3.69494e+08	2.73893e+07	2.4235e+07	1.6877e+08	2.44365e+08	8.58686e+07	7.23686e+07	2.39039e+08	3.16757e+08	1.96158e+08	6.68371e+07	7.42243e+07	3.61539e+07	1.14433	0.628687	0.740699	0.234337	0.639131	0.0748489
ENSP00000393810	1	692.96	0.0386146	HBD	HBD|HGNC Symbol|hemoglobin, delta [Source:HGNC Symbol;Acc:4829]|11|ENSG00000223609|ENST00000429817	86585.9	90708.3	116975	127709	96988.7	57588.8	42798.8	149861	65459	76259.9	30784.5	131228	30634.5	17990.8	93521.4	60500.9	23407	60408.4	81360	27173.4	22879	54002.2	47800	17071.4	32113.5	42669.1	128080	57147.5	64242.4	24163.9	21619.7	0.678837	0.121967	0.529035	0.00464278	0.471042	0.000980624
ENSP00000369654	3	1035.95	0.156973	HBD	HBD|HGNC Symbol|hemoglobin, delta [Source:HGNC Symbol;Acc:4829]|11|ENSG00000223609|ENST00000380299	1.02944e+06	732721	1.25284e+06	710289	727151	379165	485793	933598	1.44347e+06	763856	252716	550303	282208	342683	898802	707235	406025	701977	1.5171e+06	274150	171823	460463	681982	428167	226003	964767	977057	461231	287148	196583	233871	0.797054	0.412609	0.657201	0.0915958	0.552199	0.0193467
ENSP00000338082	3	199.81	0.176184	HBG2	HBG2|HGNC Symbol|hemoglobin, gamma G [Source:HGNC Symbol;Acc:4832]|11|ENSG00000196565|ENST00000336906	11005.8	17442.9	190537	136278	39833.1	21915.3	594473	172058	17540.5	51244.7	377864	282947	50659.6	76917.5	6099.88	7569.78	12663.4	3861.22	215622	22200.9	9687.46	15672.2	12233	13421.1	37371.3	7952.84	420669	23380.5	3108.27	6275.67	54033.4	2.60505	0.258611	0.870963	0.834776	0.751863	0.722975
ENSP00000229330	1	16.01	0.762379	HCFC2	HCFC2|HGNC Symbol|host cell factor C2 [Source:HGNC Symbol;Acc:24972]|12|ENSG00000111727|ENST00000229330	18896.4	16722.1	5053.4	7992.57	13749.8	115669	5976.88	31963.3	20912.8	1395.09	11682.7	0	13414.3	18508	11582.8	8728.76	35624.5	25728.3	28237.6	8990.66	9315.56	5956.53	5050.36	26451.9	7146.88	4857.01	2292.03	9303.64	6603.59	356.231	11510.6	2.50477	0.334058	1.2828	0.428422	0.637104	0.22113
ENSP00000357361	1	33.75	0.52493	HDDC2	HDDC2|HGNC Symbol|HD domain containing 2 [Source:HGNC Symbol;Acc:21078]|6|ENSG00000111906|ENST00000368377	12377.8	13606.1	17933.1	12095.5	11843.9	14316.7	7987.8	7981.59	4966.78	13497	8381.09	42837.7	9033.15	14434.9	9063.43	16756.4	3290.23	6146.25	10477.5	13651.3	7555.95	4643.06	5367.82	10743	17037.4	9498.02	12284.2	6574.93	12482.9	12067.2	10385.8	0.701615	0.0583093	0.981829	0.948036	0.744839	0.0578263
ENSP00000014930	1	18.99	0.00681897	HEBP1	HEBP1|HGNC Symbol|heme binding protein 1 [Source:HGNC Symbol;Acc:17176]|12|ENSG00000013583|ENST00000014930	27552.5	19963.6	21308.7	7942.49	10816.5	21409.2	11493	23255	21707.2	10857.7	27721.2	27549.5	22408.3	22385	6572.88	19119.4	9168.16	17194.7	21222.3	26300.9	9180.17	1942.39	7754.93	16357	10074.2	15225.3	4796.86	5979.9	6510.55	10948.6	8989.44	1.10792	0.687476	1.03388	0.893617	0.505683	0.0719608
ENSP00000475750	1	69.69	0.0857722	HEBP2	HEBP2|HGNC Symbol|heme binding protein 2 [Source:HGNC Symbol;Acc:15716]|6|ENSG00000051620|ENST00000607197	14222.6	15191.4	23681.8	19836.4	15537.7	27265	14896	17062.4	12130.7	16273.3	17145.7	48689.9	38835.8	13174.3	35764.5	19238.7	21114.2	22138.8	16975.3	27520.9	25863.3	17398.3	25580.4	15410.2	12701.9	11634.3	25721.9	15316.3	27353	27133.1	20901.8	0.986899	0.93482	1.52207	0.0357358	1.12553	0.417115
ENSP00000393257	1	21.88	0.259081	HELZ2	HELZ2|HGNC Symbol|helicase with zinc finger 2, transcriptional coactivator [Source:HGNC Symbol;Acc:30021]|20|ENSG00000130589|ENST00000427522	132735	80272.5	104244	100202	106276	120275	110107	103770	28851.3	136052	108869	67728.7	123646	146348	136058	139416	133138	118545	107389	118576	70732.6	76982.6	135649	61558.4	50248.6	58427.2	115828	107757	80951.3	100467	74986.6	0.967302	0.848968	1.10895	0.362461	0.823763	0.154961
ENSP00000261416	1	25.02	8.11774e-05	HEXB	HEXB|HGNC Symbol|hexosaminidase B (beta polypeptide) [Source:HGNC Symbol;Acc:4879]|5|ENSG00000049860|ENST00000261416	6627.1	9696.65	7181.01	4053.89	5193.79	17951.8	27913.7	14796.2	6701.3	33885.9	31888	6609.38	27546.8	38985.1	40532.3	25298.5	29861.1	30937.3	32253.3	34199.5	17585.4	14543.8	38446.3	17017.8	15798.4	35766.7	15711.3	19710.5	17899.4	20578.7	21208.8	3.38745	0.0151353	4.33263	5.17734e-05	3.30787	0.000237941
ENSP00000265395	5	452.71	0.00022623	HIBADH	HIBADH|HGNC Symbol|3-hydroxyisobutyrate dehydrogenase [Source:HGNC Symbol;Acc:4907]|7|ENSG00000106049|ENST00000265395	1.20891e+06	939918	875209	751206	967244	565074	847029	691602	670176	932391	687000	999125	578921	831091	874531	688574	575292	461200	599834	575176	296117	544175	575721	365665	366606	584625	611534	474630	361442	399664	460669	0.77197	0.0493556	0.683171	0.0131266	0.500236	0.00157436
ENSP00000352706	1	90.88	0.134388	HIBCH	HIBCH|HGNC Symbol|3-hydroxyisobutyryl-CoA hydrolase [Source:HGNC Symbol;Acc:4908]|2|ENSG00000198130|ENST00000359678	97480	72849	66981.5	62295.1	64817.6	62900.3	87929.1	60730.7	48554.6	75397.9	26533.8	61637.2	49923.8	60584.3	70541.7	54294.5	63816.2	50201.8	48254.6	74882.3	28425.7	39472.3	47466.7	41070	38632.7	87981.5	77598	55718.9	32959.6	33449.1	42572.6	0.827898	0.276553	0.771853	0.0631725	0.681792	0.0232232
ENSP00000307951	1	17.92	0.0616899	HIGD2B	HIGD2B|HGNC Symbol|HIG1 hypoxia inducible domain family, member 2B [Source:HGNC Symbol;Acc:26984]|15|ENSG00000175202|ENST00000311755	193.676	85.245	802.276	2379.1	131.038	23.7462	23.4944	23.04	401.868	8.71016	1608.39	163.833	3.38111	105.207	764.087	506.029	0	1.93685	74.6646	31.3087	10.7955	10.2231	879.405	4.13672	9.23574	19.1926	7.75647	10.7633	19.0207	15.0323	21.3047	0.484788	0.489993	0.231285	0.276187	0.138677	0.230604
ENSP00000304229	1	74.45	0.024332	HINT1	HINT1|HGNC Symbol|histidine triad nucleotide binding protein 1 [Source:HGNC Symbol;Acc:4912]|5|ENSG00000169567|ENST00000304043	15503.2	37479.7	30738.2	32321	15192.1	60204.3	33378.7	36696.8	83118.3	15688.1	14711.3	133553	41874.6	95243.8	73614.5	49796.3	28504.9	45212	130913	76465.3	27410.7	18665.3	25872	47473.5	34573.8	74162.5	41154.8	26462.2	29935.6	61931.9	48579.2	1.54811	0.264353	2.67685	0.00653321	1.55756	0.0632906
ENSP00000259667	4	236.1	0.122108	HINT2	HINT2|HGNC Symbol|histidine triad nucleotide binding protein 2 [Source:HGNC Symbol;Acc:18344]|9|ENSG00000137133|ENST00000259667	734143	569103	270989	179784	448950	492155	301692	244803	479611	167525	122865	1.03806e+06	363763	495992	95696.6	503959	161070	320360	437303	377703	112087	166288	246891	327310	231752	92312.4	250160	183031	107589	343251	91317.4	0.684172	0.278373	0.88653	0.712822	0.462989	0.0755259
ENSP00000307705	4	206.07	0.0158414	HIST1H1E	HIST1H1E|HGNC Symbol|histone cluster 1, H1e [Source:HGNC Symbol;Acc:4718]|6|ENSG00000168298|ENST00000304218	3.95034e+06	3.52668e+06	1.37701e+06	1.52588e+06	2.9303e+06	2.83359e+06	1.86106e+06	2.75432e+06	4.82366e+06	2.82583e+06	2.18437e+06	6.20099e+06	2.39585e+06	3.43461e+06	2.00763e+06	3.01218e+06	1.80718e+06	2.47577e+06	2.33412e+06	2.23642e+06	1.20361e+06	943182	842086	1.3362e+06	1.86078e+06	3.07136e+06	2.44886e+06	1.53722e+06	1.74288e+06	1.20712e+06	466950	1.08205	0.7525	1.01833	0.944079	0.580631	0.101838
ENSP00000244601	7	447.59	0.00645211	HIST1H2BG	HIST1H2BG|HGNC Symbol|histone cluster 1, H2bg [Source:HGNC Symbol;Acc:4746]|6|ENSG00000187990|ENST00000244601	6.37399e+06	5.76285e+06	7.2448e+06	5.8197e+06	5.66555e+06	4.93255e+06	4.62889e+06	5.44763e+06	7.27432e+06	7.88167e+06	6.01446e+06	8.25167e+06	6.33434e+06	7.28535e+06	5.48398e+06	5.99537e+06	4.17024e+06	4.96556e+06	5.88653e+06	8.11067e+06	3.19941e+06	3.4143e+06	4.25085e+06	2.73594e+06	3.35696e+06	8.4333e+06	4.79654e+06	3.17973e+06	4.46775e+06	3.27939e+06	3.62111e+06	0.976762	0.819695	0.966782	0.735108	0.672822	0.00489943
ENSP00000289352	3	281.38	0.000316383	HIST1H4H	HIST1H4H|HGNC Symbol|histone cluster 1, H4h [Source:HGNC Symbol;Acc:4788]|6|ENSG00000158406|ENST00000289352	9.12132e+06	6.51977e+06	9.26026e+06	6.99473e+06	6.41352e+06	4.79763e+06	4.82088e+06	6.57763e+06	1.03082e+07	7.15318e+06	6.61291e+06	7.69313e+06	5.79442e+06	6.06026e+06	4.67398e+06	5.6024e+06	3.47565e+06	4.53216e+06	5.70121e+06	8.23236e+06	2.85146e+06	2.96043e+06	3.50793e+06	2.53986e+06	3.0034e+06	8.63891e+06	4.11478e+06	2.61097e+06	3.99175e+06	2.34386e+06	3.27916e+06	0.875987	0.384811	0.712838	0.0246768	0.482791	0.000876506
ENSP00000228929	3	233.31	0.237859	HIST2H2AC	HIST2H2AC|HGNC Symbol|histone cluster 2, H2ac [Source:HGNC Symbol;Acc:4738]|HG1287_PATCH|ENSG00000263521|ENST00000228929	592408	459693	440788	190432	328350	381024	634926	502428	348630	1.79744e+06	459708	1.07057e+06	659777	1.15166e+06	804905	865007	669526	740250	753142	574643	172086	364083	727279	371586	285516	2.08492e+06	599777	590547	277820	236107	234851	1.70843	0.272941	1.85457	0.00785656	1.43475	0.373229
ENSP00000352656	1	40.42	0.0429312	HLA-B	HLA-B|HGNC Symbol|major histocompatibility complex, class I, B [Source:HGNC Symbol;Acc:4932]|HSCHR6_MHC_QBL|ENSG00000206450|ENST00000359635	2901.91	3169.96	985.083	206.131	3233.24	1511.46	570.559	2583.71	526.515	2630.73	52.6918	608.327	509.043	1365.11	2305.4	773.85	1231.65	1539.73	295.194	4219.08	2339.42	792.149	398.492	241.486	888.518	4545.12	0	0	0	1117.11	187.862	0.625272	0.341122	0.723435	0.453587	0.389219	0.132
ENSP00000343040	2	107.17	0.246569	HMGB1	HMGB1|HGNC Symbol|high mobility group box 1 [Source:HGNC Symbol;Acc:4983]|13|ENSG00000189403|ENST00000339872	89707.1	70234.7	103.752	1822.3	38138	81581.6	18680.1	53046.3	8389.85	11591.8	90.5137	176838	50166.4	202821	5527.02	81479.8	47473.7	81639.1	111517	10498.8	5695.84	58.7629	1142.38	55428.9	80467	14794.3	45625.5	40875.7	3312.91	10532.8	2.21152	0.722397	0.629782	1.93408	0.210799	0.630583	0.488911
ENSP00000296503	1	28.06	0.105915	HMGB2	HMGB2|HGNC Symbol|high mobility group box 2 [Source:HGNC Symbol;Acc:5000]|4|ENSG00000164104|ENST00000296503	10318.2	5242.9	56.6278	0	3797.59	15905	3076.64	6030.87	3436.41	6311.79	710.171	23235	4390.53	27053.6	202.002	9720.32	6518.04	12736.4	10964.2	2687.63	1008.6	445.147	72.9143	3303.24	7527.9	3620.55	5220.47	3990.06	209.143	154.585	0	1.52247	0.500585	2.53709	0.108078	0.63208	0.521042
ENSP00000341285	4	287.25	0.00470252	HNRNPA1L2	HNRNPA1L2|HGNC Symbol|heterogeneous nuclear ribonucleoprotein A1-like 2 [Source:HGNC Symbol;Acc:27067]|13|ENSG00000139675|ENST00000342657	358427	273665	404043	372279	335296	196104	241277	337559	289615	248235	302674	260226	277523	284627	233932	177522	193106	214059	232845	452932	228187	123485	729925	130264	133378	169641	163798	130736	137794	77952.2	170197	0.772044	0.0272242	0.732621	0.0147689	0.564076	0.0359187
ENSP00000346694	5	208.94	8.66221e-06	HNRNPA2B1	HNRNPA2B1|HGNC Symbol|heterogeneous nuclear ribonucleoprotein A2/B1 [Source:HGNC Symbol;Acc:5033]|7|ENSG00000122566|ENST00000354667	652222	599908	536239	538700	511530	486157	418563	529332	294836	481197	423981	515116	515613	548694	341360	442642	280451	365615	536287	547242	310425	220420	293716	264001	275775	268243	333509	238798	255820	88512.1	236468	0.773288	0.0140928	0.775637	0.0101303	0.436	4.21044e-06
ENSP00000376309	1	25.3	0.000263368	HNRNPA3	HNRNPA3|HGNC Symbol|heterogeneous nuclear ribonucleoprotein A3 [Source:HGNC Symbol;Acc:24941]|2|ENSG00000170144|ENST00000392524	71785.3	58191.9	50534.4	69167.1	62919.5	46317.7	73989.3	64263.6	14445.4	55525.4	50552	28304.6	66217.7	25564.1	38678.6	26227.2	29014.1	30018.9	37274.3	61005.4	33457.4	23102	24732	17619.2	29963	17408.2	29525.1	28644.6	31637.9	11923.9	27409.8	0.813327	0.244022	0.601031	0.00118246	0.387023	7.86103e-05
ENSP00000348093	1	77.68	0.00595898	HNRNPAB	HNRNPAB|HGNC Symbol|heterogeneous nuclear ribonucleoprotein A/B [Source:HGNC Symbol;Acc:5034]|5|ENSG00000197451|ENST00000355836	33897.1	25609.9	33518.4	25721.8	30912.7	39046.1	24752.9	22836.9	15698.9	23116.4	6329.87	48579.1	58530.5	57351.6	26319.6	22494.2	19198.6	20440.9	23912.2	31372	13041.3	19729.8	20777.9	11795.2	15470.5	17148.2	12352.5	21116	12615.1	12569.2	8672.31	0.733781	0.141766	1.07323	0.700014	0.508642	0.000143028
ENSP00000319690	1	48.55	0.0141053	HNRNPC	HNRNPC|HGNC Symbol|heterogeneous nuclear ribonucleoprotein C (C1/C2) [Source:HGNC Symbol;Acc:5035]|14|ENSG00000092199|ENST00000320084	16076.8	9017.73	15410.4	11062.1	9544.18	13698.8	8860.15	12479.4	7259.28	5099.54	2943.04	10782.6	11546.1	17766.2	4722.21	13347	5272.94	7385.26	14513.4	6531.18	2162.13	3767.53	2754.33	6174.12	6625.9	8187.95	5363.88	4119.31	4581.11	5100.09	2990.63	0.686456	0.123553	0.769326	0.216705	0.406348	0.00556713
ENSP00000305860	1	75.48	0.00355803	HNRNPD	HNRNPD|HGNC Symbol|heterogeneous nuclear ribonucleoprotein D (AU-rich element RNA binding protein 1, 37kDa) [Source:HGNC Symbol;Acc:5036]|4|ENSG00000138668|ENST00000352301	28543.3	44611	51146.9	57877.1	44345.8	83327.2	53682.4	54517	11791.6	47721.5	42852.7	126818	95599.9	140394	86095.5	77396.8	67869.1	67840.3	95410.3	113177	41839.9	43942.9	54121.9	59593	54743.5	53441.2	83001.5	57969	32465.2	40175.6	34625.6	1.08117	0.738182	2.014	0.000883513	1.13471	0.385159
ENSP00000295470	1	65.07	0.000787655	HNRNPDL	HNRNPDL|HGNC Symbol|heterogeneous nuclear ribonucleoprotein D-like [Source:HGNC Symbol;Acc:5037]|4|ENSG00000152795|ENST00000295470	76237.7	63079.7	46687.1	47274.6	62028.7	69260.4	20585.3	53278.9	25153.5	45865.7	32052.2	34801.2	28996.9	84220.9	24030.4	27993.7	27093.1	38337.5	46872	40824.8	31756.1	26601.2	18670.9	32158.5	41901	19906.5	27294.4	26227.5	14808.4	9526.25	20421	0.694744	0.0879725	0.651738	0.0234041	0.402149	0.00111558
ENSP00000327539	1	80.78	7.0343e-07	HNRNPH1	HNRNPH1|HGNC Symbol|heterogeneous nuclear ribonucleoprotein H1 (H) [Source:HGNC Symbol;Acc:5041]|5|ENSG00000169045|ENST00000329433	151809	125808	218914	175388	147254	102329	95311.7	149752	126789	135768	129332	75195.6	114705	102322	85735.5	75751.2	65610.5	75266.8	96861.8	191019	83271.3	66061.6	85800.6	56749.9	50202	67654	72632.9	54213	63443.4	31933.6	67457.6	0.752061	0.0631184	0.589459	0.00844446	0.376079	0.0020265
ENSP00000317788	8	342.26	0.008604	HNRNPK	HNRNPK|HGNC Symbol|heterogeneous nuclear ribonucleoprotein K [Source:HGNC Symbol;Acc:5044]|9|ENSG00000165119|ENST00000351839	401216	331727	391617	365825	384925	439022	306696	378467	102299	504960	290824	269944	512546	452693	345178	350237	297822	307497	395729	500517	297407	231764	309918	217201	254316	132182	284818	294295	228337	98253.6	202763	0.898637	0.542783	0.994388	0.946149	0.600927	4.51868e-05
ENSP00000348170	13	914.96	0.10696	HP	HP|HGNC Symbol|haptoglobin [Source:HGNC Symbol;Acc:5141]|16|ENSG00000257017|ENST00000355906	1.98925e+06	1.45709e+06	2.07097e+06	2.07678e+06	1.9133e+06	3.17825e+06	4.38386e+06	2.94569e+06	1.41026e+06	2.42535e+06	3.8261e+06	2.12467e+06	2.07657e+07	1.7212e+06	2.61577e+06	3.07864e+06	1.97725e+06	1.87274e+06	6.15416e+06	1.82469e+06	1.71889e+06	2.85644e+06	789372	1.09247e+06	810918	834234	2.45453e+06	2.07517e+06	4.99216e+06	1.62575e+06	1.23805e+06	1.59258	0.0457402	2.3063	0.217038	0.987078	0.955633
ENSP00000298556	1	47.78	0.16532	HPRT1	HPRT1|HGNC Symbol|hypoxanthine phosphoribosyltransferase 1 [Source:HGNC Symbol;Acc:5157]|X|ENSG00000165704|ENST00000298556	29141.5	19247.4	49353.3	32536.8	24275.4	24206.7	21136.4	23634.2	28206.8	7735.76	24897.9	7441.32	32958.9	19450.4	28379.5	18073.6	19472.1	16051.4	16689.9	30047.2	17670.9	22400.6	24321.1	17758.3	21189	43658.2	11791.7	14413.1	11418.5	9066.94	10655.3	0.699957	0.163746	0.667193	0.120876	0.603906	0.0817241
ENSP00000265983	6	268.05	0.000856426	HPX	HPX|HGNC Symbol|hemopexin [Source:HGNC Symbol;Acc:5171]|11|ENSG00000110169|ENST00000265983	2.77548e+06	2.29945e+06	3.26326e+06	3.11097e+06	2.6645e+06	3.67868e+06	1.96369e+06	2.33504e+06	1.53606e+06	1.87263e+06	2.28608e+06	2.74479e+06	5.90025e+06	1.62661e+06	1.76601e+06	2.23667e+06	2.16108e+06	1.19364e+06	2.99589e+06	3.97296e+06	2.00901e+06	1.61559e+06	1.26317e+06	1.30961e+06	1.35929e+06	1.04961e+06	1.57681e+06	1.17342e+06	1.59113e+06	1.77717e+06	1.46715e+06	0.807266	0.158853	0.942594	0.736152	0.502455	0.000415338
ENSP00000252825	12	1691.94	0.116391	HRC	HRC|HGNC Symbol|histidine rich calcium binding protein [Source:HGNC Symbol;Acc:5178]|19|ENSG00000130528|ENST00000252825	4.62614e+06	4.30798e+06	2.55274e+06	3.72467e+06	4.66048e+06	5.63173e+06	2.95457e+06	4.1561e+06	525056	2.44476e+06	4.2402e+06	7.04146e+06	2.09654e+06	2.76999e+06	2.66008e+06	2.54096e+06	1.8929e+06	1.43957e+06	2.27482e+06	2.28418e+06	1.64267e+06	880280	1.55627e+06	2.49079e+06	2.22158e+06	277229	2.61572e+06	2.66329e+06	1.82873e+06	3.17539e+06	2.16873e+06	0.836705	0.453428	0.670369	0.0618672	0.500151	0.00322634
ENSP00000232003	2	145.1	0.101255	HRG	HRG|HGNC Symbol|histidine-rich glycoprotein [Source:HGNC Symbol;Acc:5181]|3|ENSG00000113905|ENST00000232003	157441	140838	124732	138879	142749	151985	67841.7	128013	30278.9	124432	98362.8	185722	164296	24851.8	164298	48553.6	94886.2	56352.6	130954	229603	91070.2	41467.9	25676.4	80718.4	126952	31368.5	110590	29465.9	18753.4	113329	168933	0.710662	0.0767273	0.84482	0.337781	0.530239	0.00317537
ENSP00000254878	2	156.6	0.00125026	HRSP12	HRSP12|HGNC Symbol|heat-responsive protein 12 [Source:HGNC Symbol;Acc:16897]|8|ENSG00000132541|ENST00000254878	357513	302671	364840	334107	287205	220783	323092	387701	379931	244232	286773	233129	195607	206696	288489	186751	214776	172355	319397	252164	154892	220935	280545	186510	165821	378167	192300	209719	155608	155844	147828	0.932632	0.509047	0.675517	0.000465543	0.635738	0.000700655
ENSP00000256216	1	78.06	2.46695e-05	HSD17B4	HSD17B4|HGNC Symbol|hydroxysteroid (17-beta) dehydrogenase 4 [Source:HGNC Symbol;Acc:5213]|5|ENSG00000133835|ENST00000256216	74134.6	44453.2	52272.3	36746.9	36254.5	15175.3	32535.1	28385.5	38743.5	33528.2	42322.7	22041.2	17933.3	25160.5	21804.1	26504	15518	25139	27095.7	20425.9	17330.2	6851.73	12588.6	16087.8	13369.2	37618.5	22729	13610	16720.9	17345.3	18471.8	0.651635	0.074898	0.448927	0.0171457	0.359616	0.00806652
ENSP00000230236	1	47.23	0.0192124	HSD17B8	HSD17B8|HGNC Symbol|hydroxysteroid (17-beta) dehydrogenase 8 [Source:HGNC Symbol;Acc:3554]|HSCHR6_MHC_QBL|ENSG00000112474|ENST00000230236	79838.1	78504	34635.2	12037.9	54525.3	39123.4	33736.8	37300.4	33490.8	20645.6	11909.4	83815.3	30672.2	54290.2	42486	50744.8	20849.3	26942.5	54875.7	28449.4	12684.9	13701.2	11655.8	31347.1	29604.8	17676.8	40091.5	16691.9	11613.6	13220.6	10904.3	0.565764	0.162465	0.781786	0.46657	0.378568	0.0666556
ENSP00000381783	4	375.46	0.000458007	HSDL2	HSDL2|HGNC Symbol|hydroxysteroid dehydrogenase like 2 [Source:HGNC Symbol;Acc:18572]|9|ENSG00000119471|ENST00000398803	2.02567e+06	1.60661e+06	1.22314e+06	931661	1.51178e+06	1.3803e+06	1.78657e+06	1.57089e+06	1.28924e+06	995692	907510	1.00987e+06	849316	1.17045e+06	678987	1.34414e+06	1.12193e+06	1.18701e+06	1.11512e+06	662460	393954	560566	749064	710531	475352	1.11215e+06	1.06774e+06	728329	530193	600309	473010	0.905415	0.564575	0.653064	0.0488573	0.480023	0.0110462
ENSP00000216281	13	1066.34	0.0209859	HSP90AA1	HSP90AA1|HGNC Symbol|heat shock protein 90kDa alpha (cytosolic), class A member 1 [Source:HGNC Symbol;Acc:5253]|14|ENSG00000080824|ENST00000216281	1.80893e+06	1.68996e+06	2.81665e+06	2.9273e+06	2.14675e+06	2.18699e+06	3.90512e+06	1.84433e+06	1.25626e+06	1.85876e+06	1.63664e+06	1.9049e+06	3.22567e+06	2.42224e+06	1.28754e+06	1.74294e+06	1.17963e+06	1.35826e+06	2.09033e+06	1.53621e+06	1.2631e+06	1.16993e+06	1.65259e+06	1.32165e+06	1.2789e+06	1.50019e+06	1.32124e+06	2.17553e+06	995945	1.50148e+06	862949	0.92834	0.729595	0.79067	0.176851	0.604956	0.0194125
ENSP00000325875	12	1153.69	1.92898e-05	HSP90AB1	HSP90AB1|HGNC Symbol|heat shock protein 90kDa alpha (cytosolic), class B member 1 [Source:HGNC Symbol;Acc:5258]|6|ENSG00000096384|ENST00000353801	3.85364e+06	3.641e+06	4.67137e+06	5.05789e+06	4.20064e+06	4.06176e+06	4.48867e+06	4.00411e+06	3.03113e+06	3.9718e+06	3.54992e+06	4.04714e+06	4.94185e+06	3.14445e+06	2.99045e+06	2.91458e+06	2.53508e+06	2.47775e+06	3.04795e+06	3.37597e+06	3.14147e+06	2.50537e+06	3.19411e+06	2.03387e+06	2.58819e+06	2.15389e+06	2.32407e+06	3.66368e+06	1.6199e+06	2.04627e+06	1.98825e+06	0.89879	0.226236	0.761199	0.0148641	0.56285	0.00033278
ENSP00000299767	8	486.27	0.00290661	HSP90B1	HSP90B1|HGNC Symbol|heat shock protein 90kDa beta (Grp94), member 1 [Source:HGNC Symbol;Acc:12028]|12|ENSG00000166598|ENST00000299767	642223	556256	694318	691213	630829	632659	517090	549475	497942	563675	591021	435125	951630	608025	567776	444391	557653	359498	522636	795748	564901	360339	608637	307726	443514	432147	398698	615369	244770	381221	322690	0.868851	0.0302056	0.903215	0.327574	0.640018	0.000221605
ENSP00000364801	10	1396.41	0.000587515	HSPA1B	HSPA1B|HGNC Symbol|heat shock 70kDa protein 1B [Source:HGNC Symbol;Acc:5233]|6|ENSG00000204388|ENST00000375650	2.42635e+06	2.00996e+06	4.67521e+06	4.48201e+06	3.28269e+06	2.93307e+06	3.79316e+06	2.57986e+06	1.01294e+06	2.10188e+06	1.99765e+06	2.42065e+06	3.0086e+06	3.80942e+06	1.85514e+06	2.50985e+06	1.63851e+06	1.63177e+06	2.23171e+06	1.63158e+06	1.42294e+06	1.14112e+06	1.19965e+06	1.25748e+06	1.09045e+06	1.33473e+06	1.60664e+06	1.75843e+06	1.47049e+06	2.05123e+06	1.31563e+06	0.711977	0.17941	0.65655	0.0972667	0.421476	0.0203648
ENSP00000247207	3	750.52	0.857881	HSPA2	HSPA2|HGNC Symbol|heat shock 70kDa protein 2 [Source:HGNC Symbol;Acc:5235]|14|ENSG00000126803|ENST00000247207	23207.9	23750	21767.9	16689.9	24059.1	63049.6	14009.1	15621.3	12317.9	4315.03	18686.1	9738.61	38685.7	11539.7	25688.4	7537.73	30488.3	13089.8	3012.56	101553	40462.3	24893.6	37619.3	47030.1	104285	19339.6	4652.55	12069.6	11066.9	23902.8	19397.9	0.974343	0.950786	1.28704	0.513967	1.38962	0.377749
ENSP00000324173	11	1006.12	0.00390138	HSPA5	HSPA5|HGNC Symbol|heat shock 70kDa protein 5 (glucose-regulated protein, 78kDa) [Source:HGNC Symbol;Acc:5238]|9|ENSG00000044574|ENST00000324460	3.09281e+06	2.74936e+06	4.15256e+06	4.36947e+06	3.71459e+06	3.23809e+06	2.81662e+06	3.06997e+06	1.52047e+06	3.28863e+06	3.76098e+06	3.67529e+06	3.79459e+06	2.98412e+06	3.71631e+06	2.27955e+06	2.43683e+06	2.06102e+06	2.54762e+06	4.19042e+06	2.76501e+06	2.11286e+06	3.26084e+06	1.54252e+06	1.86454e+06	1.15678e+06	2.18625e+06	3.32913e+06	1.86874e+06	1.81136e+06	2.01565e+06	0.815632	0.163001	0.842168	0.175493	0.584903	0.00392586
ENSP00000227378	10	1545.83	6.32697e-06	HSPA8	HSPA8|HGNC Symbol|heat shock 70kDa protein 8 [Source:HGNC Symbol;Acc:5241]|11|ENSG00000109971|ENST00000227378	4.47381e+06	3.60265e+06	5.54752e+06	5.49856e+06	4.81701e+06	4.15611e+06	3.4112e+06	4.13928e+06	2.07809e+06	3.28409e+06	4.36307e+06	4.72407e+06	3.46156e+06	3.95247e+06	4.5063e+06	3.54867e+06	2.95811e+06	3.02135e+06	4.10026e+06	3.85175e+06	3.27271e+06	2.03092e+06	3.40242e+06	2.47342e+06	2.09404e+06	1.54504e+06	2.66077e+06	3.16775e+06	2.1531e+06	2.06611e+06	2.22211e+06	0.74604	0.038495	0.781076	0.0399618	0.497413	0.000949776
ENSP00000297185	16	1286.86	3.83023e-05	HSPA9	HSPA9|HGNC Symbol|heat shock 70kDa protein 9 (mortalin) [Source:HGNC Symbol;Acc:5244]|5|ENSG00000113013|ENST00000297185	5.80791e+06	5.08103e+06	4.76591e+06	4.81414e+06	5.55613e+06	3.82245e+06	4.06673e+06	5.0009e+06	2.86058e+06	4.29851e+06	4.43269e+06	6.61798e+06	4.13032e+06	4.28349e+06	3.95752e+06	4.2219e+06	2.89126e+06	2.9336e+06	4.24811e+06	4.81505e+06	2.82738e+06	2.44177e+06	3.20258e+06	2.53979e+06	2.39145e+06	1.15944e+06	3.21079e+06	2.89322e+06	2.94797e+06	2.18244e+06	2.90103e+06	0.783918	0.0126713	0.78629	0.0181563	0.497029	2.18335e-06
ENSP00000302476	5	245.94	0.123854	HSPB2	HSPB2|UniProtKB Gene Name|Homo sapiens heat shock 27kDa protein 2 (HSPB2), mRNA. [Source:RefSeq mRNA;Acc:NM_001541]|11|ENSG00000170276|ENST00000304298	341186	258677	410904	402872	319889	524238	290767	243093	76655.6	527357	341495	915339	785003	582224	406268	273254	303946	354579	260002	645354	399333	216963	600515	191556	462401	405253	260572	111426	185491	276185	262953	0.963164	0.871794	1.4206	0.0855261	0.857591	0.383471
ENSP00000004982	7	636.4	0.0335561	HSPB6	HSPB6|HGNC Symbol|heat shock protein, alpha-crystallin-related, B6 [Source:HGNC Symbol;Acc:26511]|19|ENSG00000004776|ENST00000004982	1.71189e+06	1.66568e+06	6.31609e+06	6.29783e+06	3.33553e+06	8.99633e+06	3.70374e+06	6.63772e+06	5.6168e+06	1.94989e+06	4.50025e+06	4.9194e+06	3.38868e+06	3.79131e+06	1.95828e+06	1.72048e+06	4.33478e+06	3.36308e+06	4.82898e+06	3.54099e+06	3.56191e+06	1.88894e+06	3.37622e+06	2.67615e+06	2.56008e+06	2.05316e+06	1.59698e+06	5.06276e+06	1.60279e+06	1.80513e+06	1.91165e+06	1.35409	0.368164	0.916021	0.778933	0.634704	0.255082
ENSP00000310111	6	692.4	0.00231941	HSPB7	HSPB7|HGNC Symbol|heat shock 27kDa protein family, member 7 (cardiovascular) [Source:HGNC Symbol;Acc:5249]|1|ENSG00000173641|ENST00000311890	1.18621e+06	940092	1.60266e+06	1.53448e+06	1.25956e+06	2.18019e+06	838401	1.5052e+06	527540	603812	764301	1.92475e+06	1.47674e+06	1.48117e+06	740765	722341	713826	785064	1.26415e+06	1.39328e+06	1.04999e+06	593307	882298	822721	918426	363567	510885	682665	398075	586385	509234	0.820104	0.444666	0.885488	0.420222	0.48042	0.00223395
ENSP00000340019	23	2449.13	0.000150042	HSPD1	HSPD1|HGNC Symbol|heat shock 60kDa protein 1 (chaperonin) [Source:HGNC Symbol;Acc:5261]|2|ENSG00000144381|ENST00000345042	9.41638e+06	7.79002e+06	8.97044e+06	9.49958e+06	9.69524e+06	6.63778e+06	7.83582e+06	8.8716e+06	4.25697e+06	8.09657e+06	8.07015e+06	1.33951e+07	7.92243e+06	7.8335e+06	8.62439e+06	7.0284e+06	5.76951e+06	4.81442e+06	6.35093e+06	7.03855e+06	4.21035e+06	4.43061e+06	5.96608e+06	4.13138e+06	4.50793e+06	3.32443e+06	5.57552e+06	6.22932e+06	4.31279e+06	4.34939e+06	3.95895e+06	0.803895	0.0496244	0.80433	0.0664135	0.51559	2.46088e-06
ENSP00000233893	1	109.21	0.000432503	HSPE1	HSPE1|HGNC Symbol|heat shock 10kDa protein 1 [Source:HGNC Symbol;Acc:5269]|2|ENSG00000115541|ENST00000233893	924434	710007	757028	679404	799581	507185	323914	600731	848697	265840	451949	1.31079e+06	331835	500141	499082	324711	332164	301599	369267	415282	323974	168057	199677	310555	288128	565568	311728	380404	244648	281575	248910	0.645556	0.0232435	0.608306	0.0138848	0.387455	1.0194e-05
ENSP00000363827	51	3154.85	4.0102e-06	HSPG2	HSPG2|HGNC Symbol|heparan sulfate proteoglycan 2 [Source:HGNC Symbol;Acc:5273]|1|ENSG00000142798|ENST00000374695	6.28505e+06	4.76756e+06	7.18034e+06	6.80933e+06	6.17225e+06	5.74718e+06	5.09851e+06	5.34574e+06	5.28542e+06	5.22768e+06	7.45512e+06	5.40884e+06	6.3038e+06	5.45311e+06	5.84646e+06	5.32122e+06	5.29318e+06	4.61342e+06	5.11981e+06	7.74913e+06	4.47253e+06	3.08844e+06	5.63798e+06	3.39344e+06	3.56613e+06	3.59867e+06	4.68655e+06	3.65237e+06	3.36851e+06	3.00928e+06	3.60208e+06	0.911959	0.344242	0.890315	0.212376	0.602339	0.00125186
ENSP00000384144	1	56.52	7.12287e-05	HYOU1	HYOU1|HGNC Symbol|hypoxia up-regulated 1 [Source:HGNC Symbol;Acc:16931]|11|ENSG00000149428|ENST00000404233	399.642	3713.38	4326.87	3077.61	5065.99	9099.98	8642.86	11928.7	1664.35	8748.88	19526.1	18189.8	31987.3	19980	14126.7	16579.2	16856.8	12756.9	12389.2	32829.2	23674.4	5028.77	11496.3	8531.05	15851	4994.38	10387.4	26691.7	19626.2	13071.4	15577.2	2.99549	0.0374679	6.01108	3.40302e-05	3.95741	0.00112225
ENSP00000417580	1	31.78	0.0135288	IAH1	IAH1|HGNC Symbol|isoamyl acetate-hydrolyzing esterase 1 homolog (S. cerevisiae) [Source:HGNC Symbol;Acc:27696]|2|ENSG00000134330|ENST00000497473	1011.19	10489.7	11338.5	8810.7	10183.1	30818.5	51753.8	28176.2	7594.95	85187.7	24710.2	4549.82	56861.9	50776	45415.4	35907.6	36388.3	17167.1	26535.6	17084.4	7585.72	25931.4	39004.8	12813.3	10229.4	16841.3	16527.1	30967.1	10077.9	15850.4	13008.3	4.54666	0.043155	3.56501	0.00466061	2.28588	0.0104034
ENSP00000303279	5	243.12	0.00189393	IARS2	IARS2|HGNC Symbol|isoleucyl-tRNA synthetase 2, mitochondrial [Source:HGNC Symbol;Acc:29685]|1|ENSG00000067704|ENST00000302637	386835	227696	333208	191454	246496	228990	295230	215203	378483	349720	281077	98821.1	245733	234352	301943	170732	251831	143380	118978	193700	97068.4	138740	228411	111067	107158	294095	154292	118419	58448	152426	129636	1.05164	0.756816	0.669897	0.0668165	0.53861	0.0186476
ENSP00000355672	1	33.17	8.95226e-08	IBA57	IBA57|HGNC Symbol|IBA57, iron-sulfur cluster assembly homolog (S. cerevisiae) [Source:HGNC Symbol;Acc:27302]|1|ENSG00000181873|ENST00000366711	0	0.32034	90.0502	31.3842	72.2955	231.368	1069.96	510.575	1631.19	3535.61	589.75	470.626	572.419	1798.69	1476.07	1905.31	2040.52	854.431	1800.02	1419.99	1118.59	824.574	2856.68	816.055	2072.02	866.245	1653.08	2118.75	861.175	508.589	836.14	32.5021	0.0573437	34.6731	4.27869e-05	34.5614	0.000499451
ENSP00000331897	15	1168.07	4.48662e-05	IDH2	IDH2|HGNC Symbol|isocitrate dehydrogenase 2 (NADP+), mitochondrial [Source:HGNC Symbol;Acc:5383]|15|ENSG00000182054|ENST00000330062	3.39154e+07	2.27301e+07	2.31997e+07	1.90016e+07	2.32793e+07	1.83706e+07	2.23296e+07	2.18271e+07	3.48635e+07	1.84757e+07	1.59909e+07	2.15765e+07	1.99505e+07	1.78817e+07	1.99749e+07	1.85856e+07	1.59727e+07	1.47941e+07	2.00971e+07	2.55624e+07	1.08072e+07	1.3032e+07	1.05825e+07	9.72759e+06	8.10265e+06	1.58144e+07	1.85773e+07	1.40723e+07	5.43488e+06	1.06749e+07	1.00924e+07	0.899735	0.526764	0.758244	0.0788942	0.475374	0.00372635
ENSP00000299518	9	465.27	2.99423e-05	IDH3A	IDH3A|HGNC Symbol|isocitrate dehydrogenase 3 (NAD+) alpha [Source:HGNC Symbol;Acc:5384]|15|ENSG00000166411|ENST00000299518	1.57444e+06	1.0146e+06	1.77529e+06	1.51432e+06	1.27963e+06	1.38392e+06	1.05526e+06	1.53164e+06	1.50724e+06	1.55655e+06	1.50385e+06	1.25332e+06	1.52145e+06	1.64235e+06	1.45911e+06	1.38306e+06	1.12928e+06	1.15417e+06	1.1656e+06	2.32021e+06	836370	845584	992957	660821	737661	900277	1.32823e+06	658770	465848	688294	712521	0.994005	0.956644	0.968451	0.808949	0.558161	0.00443025
ENSP00000370223	7	549.57	6.00303e-05	IDH3B	IDH3B|HGNC Symbol|isocitrate dehydrogenase 3 (NAD+) beta [Source:HGNC Symbol;Acc:5385]|20|ENSG00000101365|ENST00000380843	707600	777587	813626	690384	827425	886557	492103	811018	1.15499e+06	822009	1.02895e+06	992964	902257	1.0674e+06	939563	894090	694753	689738	798721	1.55881e+06	565499	481355	474925	433841	513090	628379	808812	404678	298768	403719	461781	1.13443	0.328368	1.19265	0.135996	0.643153	0.000168777
ENSP00000217901	5	348.89	0.00535095	IDH3G	IDH3G|HGNC Symbol|isocitrate dehydrogenase 3 (NAD+) gamma [Source:HGNC Symbol;Acc:5386]|X|ENSG00000067829|ENST00000217901	348434	339156	1.02303e+06	982004	526820	787727	599474	1.02426e+06	1.39821e+06	853096	1.06119e+06	1.07465e+06	1.04937e+06	977602	1.02097e+06	879382	736590	682468	770653	1.47449e+06	664761	620486	615272	536560	580989	818868	809218	535829	419944	509150	654463	1.48161	0.137958	1.44915	0.136361	0.947491	0.83727
ENSP00000374989	8	663.45	0.00100206	IGHA1	IGHA1|HGNC Symbol|immunoglobulin heavy constant alpha 1 [Source:HGNC Symbol;Acc:5478]|14|ENSG00000211895|ENST00000390547	1.20412e+06	862127	2.82606e+06	2.77449e+06	1.69435e+06	1.78943e+06	2.65835e+06	3.22178e+06	771220	2.56011e+06	2.34048e+06	2.14737e+06	1.04704e+07	1.6253e+06	3.54032e+06	3.76633e+06	1.49289e+06	1.84788e+06	1.91457e+06	1.81295e+06	610334	1.49096e+06	1.42737e+06	349633	271968	525644	955379	486234	636382	437692	1.27754e+06	1.18765	0.525484	1.56115	0.302773	0.419757	0.0508395
ENSP00000374981	1	222.48	0.00293643	IGHA2	IGHA2|HGNC Symbol|immunoglobulin heavy constant alpha 2 (A2m marker) [Source:HGNC Symbol;Acc:5479]|14|ENSG00000211890|ENST00000390539	25338.6	11135.2	12774.1	16082.2	29938.6	50756.4	105814	113040	11450.9	24428.5	130711	171215	104012	56087.8	134960	46188.7	29009.5	220650	35291.2	20457.3	2407.47	16322.1	12405.5	274.988	1014.53	5084.78	7454.1	8705.58	22110.9	6944.35	33822.1	3.81553	0.0471563	4.30508	0.0231674	0.599037	0.150437
ENSP00000374990	2	955.6	0.00517845	IGHG1	IGHG1|HGNC Symbol|immunoglobulin heavy constant gamma 1 (G1m marker) [Source:HGNC Symbol;Acc:5525]|14|ENSG00000211896|ENST00000390548	1.15816e+07	7.79783e+06	2.02434e+07	2.11496e+07	1.26114e+07	9.4219e+06	1.54474e+07	1.003e+07	6.83311e+06	1.21689e+07	1.06733e+07	8.6452e+06	3.34258e+07	1.29508e+07	1.32023e+07	8.49935e+06	9.82318e+06	6.39982e+06	9.88306e+06	1.18677e+07	5.86069e+06	7.91837e+06	8.54693e+06	3.5107e+06	7.51448e+06	1.02525e+07	7.59486e+06	2.18272e+06	4.13259e+06	6.78796e+06	5.80832e+06	0.733297	0.220988	0.821421	0.482103	0.437763	0.0303325
ENSP00000374987	4	310.47	0.0771098	IGHG2	IGHG2|HGNC Symbol|immunoglobulin heavy constant gamma 2 (G2m marker) [Source:HGNC Symbol;Acc:5526]|14|ENSG00000211893|ENST00000390545	2.12363e+06	904400	1.30913e+06	1.00871e+06	1.15229e+06	602370	958912	1.0731e+06	275464	2.84684e+06	920047	622928	2.43061e+06	2.3916e+06	3.51109e+06	1.74954e+06	1.08185e+06	838006	951955	1.60829e+06	535676	937459	1.55249e+06	402473	158298	1.17547e+06	813334	238858	619930	552623	1.15186e+06	0.856234	0.672669	1.20969	0.478979	0.584995	0.0732
ENSP00000374993	2	344.64	0.000808333	IGHG3	IGHG3|HGNC Symbol|immunoglobulin heavy constant gamma 3 (G3m marker) [Source:HGNC Symbol;Acc:5527]|14|ENSG00000211897|ENST00000390551	408265	344825	807528	839944	507213	440193	557115	293306	205568	267672	559785	318612	387779	392111	495132	362758	688813	426889	364687	507254	312189	216323	346042	219624	89354.5	135189	203838	70408.1	235380	340326	443705	0.665927	0.150657	0.73187	0.209789	0.395524	0.0226356
ENSP00000374985	2	545.25	0.0274194	IGHG4	IGHG4|HGNC Symbol|immunoglobulin heavy constant gamma 4 (G4m marker) [Source:HGNC Symbol;Acc:5528]|14|ENSG00000211892|ENST00000390543	35730.9	17327.9	31542	16330.2	23690.2	1826.53	103106	37589.4	1667.3	9687.52	42516.1	110994	263525	177030	73236.9	8445.74	44473.9	3452.7	22310.8	35689.5	7681.31	4929.39	76106.8	1998.23	1694.2	1701.38	11944.1	10596.6	3855.92	3270.73	8467.78	1.31326	0.64998	2.99644	0.102226	0.499775	0.149909
ENSP00000375001	5	210.09	0.0144192	IGHM	IGHM|HGNC Symbol|immunoglobulin heavy constant mu [Source:HGNC Symbol;Acc:5541]|14|ENSG00000211899|ENST00000390559	242496	186566	450319	356771	242364	235109	312620	121900	238621	140284	210635	675959	652918	241265	308299	134602	80416.5	354442	165506	348861	344409	98091.8	351252	160011	84433.2	173349	224286	109727	96032.1	56548.1	108883	0.709703	0.16768	1.11824	0.666208	0.494622	0.0306665
ENSP00000375008	1	40.97	0.130098	IGHV1-8	IGHV1-8|HGNC Symbol|immunoglobulin heavy variable 1-8 [Source:HGNC Symbol;Acc:5559]|14|ENSG00000211939|ENST00000390599	9307.7	0	68166.5	29456.7	6878.18	1075.03	8217.27	9730.98	1950.11	2970.66	6099.05	2499.99	22042.4	794.601	8867.13	8340.26	388.624	859.729	6395.22	14689.5	1757.16	3714.33	1306.74	2537.04	0.0472753	6460.93	0	787.556	1398.99	0	1528.1	0.219982	0.225151	0.292747	0.265426	0.07791	0.16491
ENSP00000375007	1	79.08	0.294729	IGHV3-7	IGHV3-7|HGNC Symbol|immunoglobulin heavy variable 3-7 [Source:HGNC Symbol;Acc:5620]|14|ENSG00000211938|ENST00000390598	3925.63	2370.23	20101	10847.9	9327.86	4120.07	11204.5	3597.12	5978.29	18006.3	8584.7	6218.64	21978.9	11899.3	14677.7	5295.37	5804.9	11555.4	11068.4	15064	2227.92	5370.54	8067.31	3788.55	1091.29	18096.4	5040.36	1828.42	3397.25	7490.43	7282.93	0.921339	0.853544	1.13576	0.738477	0.65976	0.397873
ENSP00000375002	1	23.24	0.415794	IGHV6-1	IGHV6-1|HGNC Symbol|immunoglobulin heavy variable 6-1 [Source:HGNC Symbol;Acc:5662]|14|ENSG00000211933|ENST00000390593	2437.45	716.833	727.579	3129.21	2704.93	2557.35	5698.53	158.322	579.874	6193.39	779.146	2988.59	6339.13	47429.5	63515.3	207.356	1908	615.86	1084.19	4015.08	25553.6	124.157	5719.82	1139.76	1496.92	31230.5	2661.88	415.729	81.0732	4940.88	1157.08	1.36944	0.57055	7.90739	0.0949638	2.51996	0.354364
ENSP00000374777	8	745.28	0.00175136	IGKC	IGKC|HGNC Symbol|immunoglobulin kappa constant [Source:HGNC Symbol;Acc:5716]|2|ENSG00000211592|ENST00000390237	9.67293e+06	7.56366e+06	1.65804e+07	1.49822e+07	1.06629e+07	4.29937e+06	1.04296e+07	7.97694e+06	5.80433e+06	1.04738e+07	1.06879e+07	1.53513e+07	2.20229e+07	1.18491e+07	1.58132e+07	8.09001e+06	7.04881e+06	5.82552e+06	8.46448e+06	9.95204e+06	5.22072e+06	5.63348e+06	8.73496e+06	3.5043e+06	1.32008e+06	7.6783e+06	6.02034e+06	1.89197e+06	4.29433e+06	3.9853e+06	6.74993e+06	0.696129	0.115636	0.921917	0.704198	0.418863	0.0105625
ENSP00000374799	1	70.97	0.000324051	IGKV2-40	IGKV2-40|HGNC Symbol|immunoglobulin kappa variable 2-40 [Source:HGNC Symbol;Acc:5789]|2|ENSG00000211619|ENST00000390264	235461	145230	469401	383216	277776	123247	372757	345383	120754	280431	289195	490975	440357	240271	406375	134267	103561	109902	167371	316428	103014	101761	166536	46261.9	27866.6	154368	80736.7	34847.6	71872.1	71624.9	125711	0.844741	0.532884	0.831364	0.508291	0.291706	0.0171674
ENSP00000374782	2	54.65	0.0250396	IGKV3-7	IGKV3-7|HGNC Symbol|immunoglobulin kappa variable 3-7 (non-functional) [Source:HGNC Symbol;Acc:5821]|2|ENSG00000243063|ENST00000390247	104176	41907.2	99288.5	80696.3	59493.3	51290.3	93501.1	82564.4	20845.8	85549.2	52740.5	81733.2	198617	92165.2	107948	109016	86458.8	50222.6	77513.4	62938.9	31920.1	53109.5	67013.5	16452	6996.12	64473	65098.2	31224	33911	53124.8	37318	0.835344	0.45752	1.16523	0.504653	0.555969	0.0411348
ENSP00000374805	1	107.48	0.00607998	IGKV3D-20	IGKV3D-20|HGNC Symbol|immunoglobulin kappa variable 3D-20 [Source:HGNC Symbol;Acc:5825]|2|ENSG00000211625|ENST00000390270	281461	157579	463167	432680	283638	220566	263242	320138	99483.2	399564	290126	349279	633165	346530	461562	260621	252312	192811	249995	356933	167103	211720	274997	92027.6	55194.2	206510	167545	85190.9	111775	243911	166774	0.820253	0.427181	1.01028	0.963657	0.49911	0.0402028
ENSP00000374855	1	210.42	0.0355628	IGLC1	IGLC1|HGNC Symbol|immunoglobulin lambda constant 1 (Mcg marker) [Source:HGNC Symbol;Acc:5855]|22|ENSG00000211675|ENST00000390321	426376	342750	895874	732118	491786	318009	690454	561162	140645	480532	640871	507794	1.55194e+06	378269	1.07869e+06	420388	452744	290810	503891	805249	766773	658689	397620	211951	91577	379982	472943	59744.5	304646	258592	414044	0.816825	0.449618	1.1694	0.552465	0.56246	0.0707459
ENSP00000374856	1	241.4	0.00431767	IGLC2	IGLC2|HGNC Symbol|immunoglobulin lambda constant 2 (Kern-Oz- marker) [Source:HGNC Symbol;Acc:5856]|22|ENSG00000211677|ENST00000390323	3.93169e+06	3.05843e+06	6.75386e+06	5.69135e+06	4.26053e+06	2.27957e+06	3.63715e+06	3.42786e+06	1.30319e+06	3.58093e+06	3.44475e+06	3.58868e+06	1.28385e+07	3.78774e+06	3.61773e+06	3.76797e+06	2.47909e+06	3.79402e+06	3.10007e+06	4.61835e+06	2.20694e+06	2.64248e+06	2.69734e+06	1.24299e+06	4.59381e+06	1.93656e+06	2.25846e+06	766216	2.21002e+06	1.37055e+06	2.01905e+06	0.621538	0.0533451	0.924194	0.763362	0.458677	0.0127571
ENSP00000374829	1	30.43	0.0182491	IGLV1-47	IGLV1-47|HGNC Symbol|immunoglobulin lambda variable 1-47 [Source:HGNC Symbol;Acc:5880]|22|ENSG00000211648|ENST00000390294	45008.1	33875.4	69116.6	33893	32160.9	28334.3	34559.3	44604.2	6199.77	55675.1	28397.4	80981.5	179613	29906.8	50687.5	53643.6	42210.5	21202.8	18542.6	34045.1	43173.4	41796.4	24295.8	14558.7	8001.23	39163	22657	9668.77	17251.5	13143.4	20002.8	0.769938	0.340411	1.29408	0.459462	0.491788	0.0309751
ENSP00000374843	1	93.04	0.0098943	IGLV3-21	IGLV3-21|HGNC Symbol|immunoglobulin lambda variable 3-21 [Source:HGNC Symbol;Acc:5905]|22|ENSG00000211662|ENST00000390308	32409	15872.6	80267.4	70509	32636.6	41561.8	40029.2	57780.5	8359.59	36574.7	62761.4	23723	138998	63897	70425.4	89349.6	64586.3	60925.7	34541.2	58835.4	51601.8	54589.6	49676.8	13033.7	12287.2	14153.8	25452	11730.1	38297.5	13907	26105.9	0.888624	0.734453	1.41756	0.253079	0.55943	0.182584
ENSP00000254636	1	1141.25	0.0308555	IMMT	IMMT|HGNC Symbol|inner membrane protein, mitochondrial [Source:HGNC Symbol;Acc:6047]|2|ENSG00000132305|ENST00000254636	137115	32605.1	19955.2	15206.7	45906.5	79028.7	41290.4	39105.5	10071.7	6644.85	11132.9	31183.4	25153.9	94089.7	42826.5	83736.5	64387.6	48194.9	46623.1	24709.5	17349.6	319.059	7722.02	16733.2	14208.1	7172.71	38883.2	27178.6	8719.36	30414.1	17321.3	0.622285	0.479238	0.953504	0.925755	0.336283	0.212676
ENSP00000415762	1	1172.89	0.00380951	IMMT	IMMT|HGNC Symbol|inner membrane protein, mitochondrial [Source:HGNC Symbol;Acc:6047]|2|ENSG00000132305|ENST00000419070	538354	459137	379731	355313	543641	413512	120135	300488	212742	61956.3	271559	445686	259126	292461	130130	264933	176696	215632	240754	284316	141962	20390.5	23056.1	181528	195739	61691.8	249237	139367	149133	275489	134082	0.505376	0.00740293	0.538556	0.0022098	0.31406	0.000169452
ENSP00000261574	1	42.33	0.379714	IPO5	IPO5|HGNC Symbol|importin 5 [Source:HGNC Symbol;Acc:6402]|13|ENSG00000065150|ENST00000261574	22831.4	11449.8	24376.2	7322.73	10726.6	23641.6	37674.4	11115.8	29856.1	35501	18411.5	338.526	37289	27668.2	14138.2	14167	22929.7	13754.8	9360.88	13576.7	7153.91	10211.8	40549.5	11491.1	11950	32754.3	10449.1	9497.34	4185.03	15227.7	11862	1.69694	0.0805614	1.04539	0.887905	1.03106	0.925841
ENSP00000173527	3	153.13	0.594211	ISOC1	ISOC1|HGNC Symbol|isochorismatase domain containing 1 [Source:HGNC Symbol;Acc:24254]|5|ENSG00000066583|ENST00000173527	90697.5	35131.3	44251.3	40950.6	45550.9	70746.2	121229	70721	21881	118355	55881.2	15027.2	83214.3	117822	128790	147253	99358.8	57141.1	107371	43971.2	27127.3	51931.4	76968.1	38045.1	34233.3	66753	64766.6	67834.5	20928	71484	60374.7	1.49015	0.209283	1.61172	0.0944817	1.07825	0.739365
ENSP00000085068	1	33.55	0.132168	ISOC2	ISOC2|HGNC Symbol|isochorismatase domain containing 2 [Source:HGNC Symbol;Acc:26278]|19|ENSG00000063241|ENST00000085068	93094.8	56404.7	25548.8	21418.6	40432.2	46192.3	39451.4	53005.2	23400.4	34030.7	27649.3	24072.7	32658.9	43401.5	45281.7	37740.2	51053.2	41749.4	62061.2	46830.1	26450.8	23254.6	27979.2	37121.1	37449.7	15281.5	38799.7	35933.1	11656.1	40911.1	20551	0.787006	0.496372	0.86809	0.663794	0.609832	0.231995
ENSP00000426489	1	16.71	1.1272e-07	ITGA2	ITGA2|HGNC Symbol|integrin, alpha 2 (CD49B, alpha 2 subunit of VLA-2 receptor) [Source:HGNC Symbol;Acc:6137]|5|ENSG00000164171|ENST00000503810	6.66199	1185.86	0	47.2278	0	646.862	431.592	465.71	1330.12	1799.71	3129.1	450.317	5760.34	5067.19	4949.24	7900.95	3540.8	2457.28	6432.03	8275.39	7915.07	4229.89	7040.85	2153.79	6998.27	3980.44	5462.34	2272.22	6322.81	1622.45	3844.56	5.24507	0.0645403	21.2739	0.000116294	17.7163	7.10473e-05
ENSP00000264107	2	27.93	0.00106684	ITGA6	ITGA6|HGNC Symbol|integrin, alpha 6 [Source:HGNC Symbol;Acc:6142]|2|ENSG00000091409|ENST00000264107	110877	73216.9	28630.8	23924.8	65661.2	41589.6	19291	51606.2	39063.4	56049.1	31713.3	5268.4	43912.5	6995.25	27410.5	6336.97	23884.2	5655.71	787.05	6588.09	7268.96	9636.56	13203.1	10235.2	17311.7	5238.7	288.433	26080.6	2312.11	9245.34	8332.23	0.659676	0.276968	0.221804	0.0394447	0.168509	0.0334813
ENSP00000257879	1	69.8	0.0812466	ITGA7	ITGA7|HGNC Symbol|integrin, alpha 7 [Source:HGNC Symbol;Acc:6143]|12|ENSG00000135424|ENST00000257879	31223.3	18238.3	54858.1	18033.6	15193.7	12672.6	33100.6	20140.2	13489.3	36227.9	13483.5	13811.4	16828.2	25044.9	24531.6	19035.7	18900.5	17722.5	19144.6	18578.7	9866.65	13631.6	39453.7	13870.7	6558.61	23543.6	15472.2	17466.8	3056.21	6007.48	8297.99	0.782242	0.507536	0.666916	0.285342	0.535667	0.168693
ENSP00000373854	1	21.81	0.0519039	ITGAD	ITGAD|HGNC Symbol|integrin, alpha D [Source:HGNC Symbol;Acc:6146]|16|ENSG00000156886|ENST00000389202	5197.44	1983.68	3866.8	3722.86	3827.94	2300.03	8016.93	2992.87	8698.81	8088.54	4010.44	1151.56	4319.66	887.989	3043.63	1820.19	3103.08	599.333	0	868.152	507.726	1133.48	2035.17	760.153	1783.11	1890.06	1046.14	1444.96	338	355.334	458.224	1.52822	0.172065	0.438238	0.0117856	0.302296	0.00450611
ENSP00000388694	4	166.16	0.343626	ITGB1	ITGB1|HGNC Symbol|integrin, beta 1 (fibronectin receptor, beta polypeptide, antigen CD29 includes MDF2, MSK12) [Source:HGNC Symbol;Acc:6153]|10|ENSG00000150093|ENST00000423113	121032	85491.6	222345	51070.2	64229.9	63131.6	202111	74485.4	96253.1	309587	112028	27690.9	97500.5	56603.2	128593	67845.5	93189.4	57274.6	34000.7	131602	55767.3	81881.8	271863	37785.9	36769	306820	133099	51402.6	32595.9	23205.3	63320.8	1.31331	0.509401	0.689185	0.348688	0.95443	0.91376
ENSP00000273283	1	38.64	0.731027	ITIH1	ITIH1|HGNC Symbol|inter-alpha-trypsin inhibitor heavy chain 1 [Source:HGNC Symbol;Acc:6166]|3|ENSG00000055957|ENST00000273283	742.884	1686.08	5518.25	3794.79	0	25402.8	867.816	0	0	3728.75	8566.49	15709.2	4743.39	1624.61	800.903	5032.2	1775.12	0	9618.34	6461.81	4926.92	651.123	0	6751.62	4745.92	2798.83	948.183	1143.27	263.43	9203.45	4520.77	2.73703	0.365873	2.1586	0.157187	1.32118	0.605117
ENSP00000351190	3	87.83	0.00288955	ITIH2	ITIH2|HGNC Symbol|inter-alpha-trypsin inhibitor heavy chain 2 [Source:HGNC Symbol;Acc:6167]|10|ENSG00000151655|ENST00000358415	48147	41341.7	111851	94429.1	55934.9	87710	30283.7	59720.8	39557.5	48041.9	69529.3	49824.7	39988.9	15938.3	44169.6	18143.1	30142.4	28967.8	59377.3	79732	63308.8	18422.7	22985.1	18805.3	21562.7	25250.7	49591.8	19849.8	9854.03	50465.7	32601.5	0.793384	0.402694	0.610732	0.125421	0.382978	0.0321997
ENSP00000266041	6	232.57	0.181583	ITIH4	ITIH4|HGNC Symbol|inter-alpha-trypsin inhibitor heavy chain family, member 4 [Source:HGNC Symbol;Acc:6169]|3|ENSG00000055955|ENST00000266041	31352.2	20560.1	50668.4	33226.6	26857.8	52703.5	93959.9	38565.1	30266.7	50342.4	48770.3	24287.1	976863	65786.8	71701.1	106960	59041.4	38249	55267	71785.5	36099.2	80906.7	85828	24193	30105.4	72144	50373.5	33466.7	104912	43921.5	40041.1	1.61174	0.0910523	4.62926	0.232339	1.73944	0.032484
ENSP00000249760	4	242.55	0.00994139	IVD	IVD|HGNC Symbol|isovaleryl-CoA dehydrogenase [Source:HGNC Symbol;Acc:6186]|15|ENSG00000128928|ENST00000249760	353530	249316	428500	297887	283350	258108	144659	277527	335851	196608	253376	232584	279154	138732	302866	156486	246798	169623	229839	276964	123956	102837	197124	265521	224030	313015	101828	149265	100269	177950	129673	0.75765	0.0940681	0.668804	0.0227605	0.546177	0.00510448
ENSP00000311113	5	434.93	0.0429215	JUP	JUP|HGNC Symbol|junction plakoglobin [Source:HGNC Symbol;Acc:6207]|17|ENSG00000173801|ENST00000310706	421856	211679	331253	154340	211351	199120	251055	216752	163974	288919	165269	41942.4	229793	196044	241910	204514	180729	147489	267390	156708	77149.8	132584	177253	131374	100627	327676	145999	119245	96411.4	37310.3	89617.2	0.804904	0.364778	0.655279	0.13861	0.510379	0.0524307
ENSP00000431910	1	19	4.52111e-06	KBTBD3	KBTBD3|HGNC Symbol|kelch repeat and BTB (POZ) domain containing 3 [Source:HGNC Symbol;Acc:22934]|11|ENSG00000182359|ENST00000534815	60855.2	44601.7	58642.3	66757.4	57122.4	41132.1	27433.2	49060.7	28865	44342.8	47301.1	39565.7	47335.5	46689.9	45304.2	33792.5	33191.3	31068.6	37547.7	70022.4	44313.1	21160.6	33575.5	20530.7	22731.4	25349.6	29336.3	28050.7	27224.3	12839.3	31711.8	0.689098	0.00796676	0.744552	0.0147628	0.438418	0.000168069
ENSP00000409626	1	26.73	0.00271445	KCNK1	KCNK1|HGNC Symbol|potassium channel, subfamily K, member 1 [Source:HGNC Symbol;Acc:6272]|1|ENSG00000135750|ENST00000446915	339928	391091	262659	432813	423565	344117	193964	340109	61973.6	216327	273737	392566	400426	811057	782959	629712	331762	283659	474062	436788	434251	394699	168802	262023	345985	144385	378540	191598	290058	347304	292712	0.644227	0.0371713	1.34516	0.0742862	0.761086	0.061821
ENSP00000362363	1	25.59	2.84007e-11	KIAA0319L	KIAA0319L|HGNC Symbol|KIAA0319-like [Source:HGNC Symbol;Acc:30071]|1|ENSG00000142687|ENST00000373266	2180.35	959.212	1985.82	2501.05	2823.16	1313.71	4506.93	5656.57	10750.5	14572.2	23144.8	12924.4	36520.7	54030.2	47793.3	49665.8	65606.1	46255.5	50122.5	83149.9	38406.6	40476.4	44985.9	41751.5	37990.1	72089.3	64215.7	46220.1	59755.9	61725.9	68070	4.78047	0.0597462	23.1815	2.22809e-05	25.7082	3.91011e-07
ENSP00000259335	1	19.77	0.350569	KIAA0368	KIAA0368|HGNC Symbol|KIAA0368 [Source:HGNC Symbol;Acc:29020]|9|ENSG00000136813|ENST00000259335	119557	332311	319725	150977	240477	224425	299711	399208	281016	594565	8690.02	192231	200140	163248	526021	360485	186855	1.32956e+06	1.99402e+06	372487	134388	746092	1.46511e+06	417314	65800.5	1.28106e+06	1.57531e+06	810228	245177	260914	119050	1.29517	0.468712	2.34704	0.150387	3.00334	0.0306772
ENSP00000359404	1	17.94	0.00336605	KIAA1107	KIAA1107|HGNC Symbol|KIAA1107 [Source:HGNC Symbol;Acc:29192]|1|ENSG00000069712|ENST00000370378	20260.5	222640	364640	543531	619768	1.08986e+06	1.13873e+06	843622	1.14957e+06	1.06387e+06	1.06864e+06	1.63331e+06	586174	484434	692571	526644	612546	367522	452372	444814	294331	513676	628430	350285	480415	741796	531312	487390	424629	365311	430482	2.99024	0.00142125	1.72085	0.140165	1.39869	0.273568
ENSP00000384670	1	16.28	5.92769e-05	KIAA1210	KIAA1210|HGNC Symbol|KIAA1210 [Source:HGNC Symbol;Acc:29218]|X|ENSG00000250423|ENST00000402510	147755	574044	750351	843800	760372	900614	1.63907e+06	1.38898e+06	2.18376e+06	1.61274e+06	2.58702e+06	2.73772e+06	1.24826e+06	1.7072e+06	1.8365e+06	1.68891e+06	1.39814e+06	1.08248e+06	1.836e+06	1.90903e+06	1.14367e+06	1.27428e+06	1.20262e+06	895417	1.00547e+06	1.70453e+06	1.46516e+06	1.23409e+06	1.08476e+06	1.39275e+06	1.38295e+06	2.79343	0.00442681	2.69606	0.00017172	2.05473	0.00295297
ENSP00000320794	1	17.18	0.000595099	KIAA2018	KIAA2018|HGNC Symbol|KIAA2018 [Source:HGNC Symbol;Acc:30494]|3|ENSG00000176542|ENST00000316407	211295	125899	151055	184714	177822	75763.9	107390	115802	213598	96466.8	133219	48460	85857.1	104667	97201.4	86247.8	86105.6	109234	98694.2	170442	87066.5	74717.4	161217	96720.3	70427.2	66571.7	66239.2	90414.9	62318.5	58764.8	68697.6	0.727014	0.0911819	0.572398	0.00359524	0.479609	0.00116116
ENSP00000284669	2	76.33	0.504673	KLHL41	KLHL41|HGNC Symbol|kelch-like family member 41 [Source:HGNC Symbol;Acc:16905]|2|ENSG00000239474|ENST00000284669	8026.24	10726.5	33401.3	33840.6	14385.2	37260.3	33774.7	20124.7	5530.15	13916.8	15940.7	6427.07	77076.9	32689	14715.2	21121.9	36200	26174.7	29512.8	51224.8	21593.2	18040.4	44452.1	13281.4	31453.5	15458.6	12316.5	29889.7	7930.63	21168.9	23624.6	1.05057	0.89558	1.57769	0.19676	1.08397	0.805784
ENSP00000265023	1	51.03	0.000819636	KNG1	KNG1|HGNC Symbol|kininogen 1 [Source:HGNC Symbol;Acc:6383]|3|ENSG00000113889|ENST00000265023	81675.5	65664.4	67827	78129.3	82233.1	96595.5	50333.3	82143.9	23378.7	54711.5	64654.1	79607.9	143527	45489.4	42826	74283.3	65315.3	42857.3	83076.7	101531	59472.8	33679.1	29672.8	28164.6	38635.9	21260.1	51934.6	22020.4	42214.1	46891.9	50226	0.825095	0.278546	0.982595	0.902809	0.485581	7.96451e-06
ENSP00000332455	1	26.9	9.73215e-06	KPNA2	KPNA2|HGNC Symbol|karyopherin alpha 2 (RAG cohort 1, importin alpha 1) [Source:HGNC Symbol;Acc:6395]|17|ENSG00000182481|ENST00000330459	19381.1	21076.1	16408.6	13795.9	21594.6	16523	7117.55	23084.7	28566.7	14253.2	24596.2	26827.9	10042.8	9069	10697	15930.9	8515.01	5394.23	11283.8	20118.5	6493.56	6090.83	6292.11	7798.42	4421.1	6336.93	7914.64	4399.72	4436.38	5354.79	6983.35	1.03102	0.87595	0.674061	0.0360875	0.325334	0.000634432
ENSP00000261667	1	37.78	7.50013e-09	KPNA3	KPNA3|HGNC Symbol|karyopherin alpha 3 (importin alpha 4) [Source:HGNC Symbol;Acc:6396]|13|ENSG00000102753|ENST00000261667	581.164	422.957	970.356	1247.48	1677.05	1503.94	2680.73	3606.11	4652.54	4444.9	7251.87	5820.7	6875.2	5817.33	5587.09	4174.87	9074.88	6602.65	8342.79	9635.83	6425.08	4925.72	13459.2	4050.59	5261.1	7084.94	4785.05	11801.9	5857.81	4886.23	5146.51	4.10629	0.011424	6.97656	4.45065e-07	6.86456	0.000282158
ENSP00000334373	1	60.58	0.569491	KPNA4	KPNA4|HGNC Symbol|karyopherin alpha 4 (importin alpha 3) [Source:HGNC Symbol;Acc:6397]|3|ENSG00000186432|ENST00000334256	3.71399	913.461	1515.02	147.489	434.725	2793.23	5158.15	724.822	193.798	8700.29	389.921	0	2743.7	2073.39	1898.15	1649.87	2879.95	490.92	223.754	527.316	46.5404	398.402	7550.34	705.286	121.615	1954.29	911.359	3453.97	1.76567	186.248	135.667	4.9651	0.145609	2.07895	0.171832	2.55754	0.264141
ENSP00000290158	2	54.83	0.783223	KPNB1	KPNB1|HGNC Symbol|karyopherin (importin) beta 1 [Source:HGNC Symbol;Acc:6400]|17|ENSG00000108424|ENST00000290158	62158.5	28648.3	71066.8	20767	32621.6	36862.2	55039.2	24145.6	15661.7	68003.5	25613.2	3264.57	52347.5	59054.2	44152.9	34179.6	49389.1	32860.7	21943.4	31565.5	18256.7	15144.9	57059.9	26721.4	27125.8	67210	33638.3	17875.8	13379.1	34532.9	25091.1	0.872291	0.680426	0.806027	0.485455	0.738121	0.356175
ENSP00000357762	1	15.33	0.0597955	KPRP	KPRP|HGNC Symbol|keratinocyte proline-rich protein [Source:HGNC Symbol;Acc:31823]|1|ENSG00000203786|ENST00000368773	755.036	162.555	3299.61	1255.06	438.876	11.4537	16.5271	30.5018	10.7504	42.8503	0	3624.8	312.706	0	34.1372	3.25035	33.5981	13.9112	35.8352	407.727	1868.14	366.836	38.624	0.0118232	5094.81	2518.02	1181.11	19.3165	206.167	3.28653	1652.11	0.0158011	0.106119	0.535777	0.440721	0.937238	0.924456
ENSP00000252244	18	1589.83	0.0933957	KRT1	KRT1|HGNC Symbol|keratin 1 [Source:HGNC Symbol;Acc:6412]|12|ENSG00000167768|ENST00000252244	1.48959e+07	7.57852e+06	8.8749e+06	1.15311e+07	3.04701e+06	9.33841e+06	2.15495e+06	2.06846e+06	6.09675e+06	2.72087e+06	3.96986e+06	1.1238e+07	3.58062e+06	1.86002e+06	2.01532e+06	2.30815e+06	1.49541e+06	627838	1.41248e+06	1.83098e+06	5.40513e+06	2.3207e+06	2.56693e+06	2.03695e+06	2.01421e+07	1.68322e+07	5.76968e+06	482579	2.05271e+06	1.39329e+06	3.34457e+06	0.478097	0.0777375	0.345914	0.034502	0.61991	0.260249
ENSP00000269576	17	1641.72	0.671464	KRT10	KRT10|HGNC Symbol|keratin 10 [Source:HGNC Symbol;Acc:6413]|17|ENSG00000186395|ENST00000269576	4.4854e+06	2.05057e+06	2.88762e+06	1.7667e+06	1.2718e+06	4.21193e+06	861119	889481	2.09729e+06	906348	1.34856e+06	3.39126e+06	2.27313e+06	777208	872191	2.50368e+06	802948	444594	809056	912935	2.71107e+06	669430	1.14103e+06	1.40629e+06	8.65282e+06	1.36282e+07	3.3848e+06	340335	632066	453054	2.77953e+06	0.68974	0.346015	0.621809	0.193244	1.32753	0.597387
ENSP00000167586	6	661.39	0.35532	KRT14	KRT14|HGNC Symbol|keratin 14 [Source:HGNC Symbol;Acc:6416]|17|ENSG00000186847|ENST00000167586	281543	161734	163818	152835	127276	565935	31391.8	31993.5	70143.6	28458.8	377797	292651	200476	76525.7	21236.7	60723.9	20792.8	27826.3	38607.7	36168.6	401733	47524	84259.4	37797	337129	330489	120022	8441.18	26932.8	43457	33636.6	1.03858	0.946699	0.663174	0.255866	0.602841	0.160961
ENSP00000301653	5	596.07	0.873093	KRT16	KRT16|HGNC Symbol|keratin 16 [Source:HGNC Symbol;Acc:6423]|17|ENSG00000186832|ENST00000301653	165316	43738.1	18461.1	33686.9	65178.7	575578	7488.97	21061.6	7955.68	9610.54	304489	79451.9	165098	23677	23071.5	14125.7	9677.88	21520.9	10509.4	14575	658106	18374.3	101171	19937	110505	119685	36310.2	10805.6	6961.91	12041	12282.2	2.36478	0.410517	1.5623	0.603929	0.686426	0.51747
ENSP00000310861	12	1222.21	0.4196	KRT2	KRT2|HGNC Symbol|keratin 2 [Source:HGNC Symbol;Acc:6439]|12|ENSG00000172867|ENST00000309680	3.10563e+06	1.15245e+06	1.91514e+06	1.12338e+06	644932	771470	362140	517035	1.41938e+06	761125	537838	2.05842e+06	826730	329799	354199	1.46499e+06	458380	185330	292996	452736	1.59999e+06	312155	611648	974926	4.03923e+06	4.25222e+06	2.59461e+06	162061	220164	168679	1.25874e+06	0.458453	0.118257	0.505165	0.152003	0.918868	0.84917
ENSP00000251645	1	47.15	0.395496	KRT31	KRT31|HGNC Symbol|keratin 31 [Source:HGNC Symbol;Acc:6448]|17|ENSG00000094796|ENST00000251645	1926.27	2424.94	1680.76	4474.87	733.57	452.111	1347.98	538.031	161.774	539.306	2670.9	875.267	276.993	16345.1	1806.26	2781.3	884.053	806.014	912	2873.26	5863.44	1004	1650.38	44155.7	996.763	4360.36	2088.32	341.162	819.015	231.931	679.105	0.423332	0.119379	1.48676	0.521823	2.50555	0.454893
ENSP00000293774	1	164.08	0.271939	KRT4	KRT4|HGNC Symbol|keratin 4 [Source:HGNC Symbol;Acc:6441]|12|ENSG00000170477|ENST00000293774	4549.11	1083.94	239.351	431.53	0	2787.54	1034.23	664.716	8084.32	5309.91	7858.02	756.666	3173.98	1221.33	813.015	592.04	456.523	0	321.094	336.225	0	0	3052.32	1492.17	14587.5	131132	217.725	875.863	391.54	313.123	259.54	3.40247	0.0918918	0.608419	0.603379	12.0815	0.309558
ENSP00000252242	5	519.64	0.231114	KRT5	KRT5|HGNC Symbol|keratin 5 [Source:HGNC Symbol;Acc:6442]|12|ENSG00000186081|ENST00000252242	301081	205979	164322	181705	59147.5	673853	35194.6	28697.4	105410	47926	103450	194800	95330.8	48792.3	43133.6	73377.2	33046.8	17643.5	33827.9	38494.6	132430	41759.2	56416.9	48664.7	439134	367843	135421	15843.3	22866.2	25716.8	55017.5	0.908512	0.883705	0.389635	0.0419388	0.662485	0.340587
ENSP00000369317	2	685.67	0.176192	KRT6A	KRT6A|HGNC Symbol|keratin 6A [Source:HGNC Symbol;Acc:6443]|12|ENSG00000205420|ENST00000330722	40529.6	12119.9	8038.37	28559.1	47309.8	435031	5416.71	7343.86	19297.7	9978.25	117794	15477.7	31257.4	2920.8	8560.37	4105	4562.15	10083.6	7129.38	4373.82	143902	4751.44	31438.2	6613.26	47068.5	65741.3	7495.08	3400.8	208.173	2155.19	1217.65	3.63012	0.350019	0.850828	0.799115	0.62278	0.351874
ENSP00000342710	1	274.73	0.0177537	KRT77	KRT77|HGNC Symbol|keratin 77 [Source:HGNC Symbol;Acc:20411]|12|ENSG00000189182|ENST00000341809	3510.15	0	0	0	0	194.659	263.895	0	1452.49	418.268	0.22123	42.8546	0	136.457	0	0	73.0342	15.91	0	0	201.753	181.218	833.21	306.962	16794.4	22475.4	235.835	155.669	177.83	0	832.538	0.553046	0.688485	0.0669499	0.403731	5.98168	0.223928
ENSP00000246662	21	1507.27	0.0572163	KRT9	KRT9|HGNC Symbol|keratin 9 [Source:HGNC Symbol;Acc:6447]|17|ENSG00000171403|ENST00000246662	1.26142e+07	8.8554e+06	9.87385e+06	1.54531e+07	2.99244e+06	9.47122e+06	2.77929e+06	2.29559e+06	6.38293e+06	3.22201e+06	4.63686e+06	1.39301e+07	3.12154e+06	2.57038e+06	2.46264e+06	1.22645e+06	2.19774e+06	708402	1.55507e+06	2.13323e+06	4.6331e+06	3.55436e+06	3.22639e+06	1.83409e+06	1.89825e+07	1.41171e+07	6.83989e+06	794586	2.77896e+06	1.90339e+06	2.02926e+06	0.481831	0.0703497	0.34685	0.0316127	0.562981	0.155369
ENSP00000378719	2	95.36	0.251564	KTN1	KTN1|HGNC Symbol|kinectin 1 (kinesin receptor) [Source:HGNC Symbol;Acc:6467]|14|ENSG00000126777|ENST00000395308	15059.2	16664.3	10477.3	17802.2	15110.4	15085.8	8339.1	17822.9	1427.4	6920.49	8688.84	19783.9	19596.9	12747	6135.98	9227.28	9763.14	10355.6	9537.52	16960.5	6801.07	4950.9	9545.19	7835.63	9780.35	606.296	9915.53	11792.8	17647.1	7341.13	13883.6	0.646629	0.0890589	0.804843	0.170399	0.621052	0.0120975
ENSP00000419901	1	15.34	0.000117121	L1TD1	L1TD1|HGNC Symbol|LINE-1 type transposase domain containing 1 [Source:HGNC Symbol;Acc:25595]|1|ENSG00000240563|ENST00000498273	1.44651e+06	1.12393e+06	1.83347e+06	2.29558e+06	1.78531e+06	1.49282e+06	880373	1.5486e+06	1.71619e+06	1.34335e+06	1.8684e+06	1.93736e+06	1.40047e+06	366549	1.1985e+06	704155	720290	713732	743185	987677	681420	355185	552589	456660	498456	1.04442e+06	983514	422947	311019	914583	873677	0.869173	0.386914	0.557074	0.0143261	0.377914	0.00318996
ENSP00000267436	3	211.77	0.128768	L2HGDH	L2HGDH|HGNC Symbol|L-2-hydroxyglutarate dehydrogenase [Source:HGNC Symbol;Acc:20499]|14|ENSG00000087299|ENST00000267436	108299	98574.2	120040	66505.6	70547.6	71685.4	114780	53493.7	126556	151605	125020	61303.6	121262	72380.2	133661	61659	83705.9	59783.3	62191.6	84382.9	27439.9	65870.3	104670	52734.4	48117.6	177948	60069.1	46331	18090.9	49703.2	59305.5	1.15515	0.455472	0.827399	0.290671	0.735874	0.183939
ENSP00000261893	3	101.96	1.44185e-07	LACTB	LACTB|HGNC Symbol|lactamase, beta [Source:HGNC Symbol;Acc:16468]|15|ENSG00000103642|ENST00000261893	155118	169822	187238	163077	176534	130095	178234	175994	53823.1	131488	174759	78672.9	72049.8	94017.9	95203.2	119566	75469.5	80087.2	89664	121947	64912.3	50748	52762.6	66792.2	77151.6	63959.6	55115.6	65517.5	59874.9	69737.9	68792.3	0.826097	0.19831	0.523363	4.47779e-07	0.370075	2.54951e-06
ENSP00000252999	1	61.36	0.00026111	LAMA5	LAMA5|HGNC Symbol|laminin, alpha 5 [Source:HGNC Symbol;Acc:6485]|20|ENSG00000130702|ENST00000252999	6788.76	4601.12	4145.55	7682.21	6349.82	5537.4	3312.47	4018.16	7509.99	3166.39	6973.91	10309.1	4634.51	5224.38	2950.36	2959.26	2277.69	1920.21	1627.99	5640.76	2627.79	967.707	1154.24	1461.89	2546.88	2239.37	3692.43	1064.3	2824.38	2005.11	2262.16	0.860132	0.436947	0.67933	0.09846	0.341904	0.00233279
ENSP00000222399	9	753.73	0.000652277	LAMB1	LAMB1|HGNC Symbol|laminin, beta 1 [Source:HGNC Symbol;Acc:6486]|7|ENSG00000091136|ENST00000222399	635825	537175	541275	612347	675375	561262	519745	465826	338186	609211	703518	695063	532719	759676	718645	545349	676985	583179	574713	695042	371678	430119	482542	262152	295693	446292	537893	385978	422396	362563	432737	0.887673	0.278999	1.02483	0.748975	0.675944	0.000319241
ENSP00000307156	24	1280.42	0.0328748	LAMB2	LAMB2|HGNC Symbol|laminin, beta 2 (laminin S) [Source:HGNC Symbol;Acc:6487]|3|ENSG00000172037|ENST00000305544	1.31674e+06	995418	1.62577e+06	1.51239e+06	1.32008e+06	1.53036e+06	1.44778e+06	1.31692e+06	792441	2.38043e+06	1.74424e+06	1.27601e+06	1.52314e+06	1.54238e+06	1.85556e+06	1.43808e+06	1.40556e+06	1.46925e+06	1.26813e+06	1.64453e+06	793098	856320	1.64256e+06	910294	799991	954226	1.30037e+06	1.33958e+06	901438	932270	911706	1.13388	0.4716	1.04985	0.638593	0.779036	0.0577336
ENSP00000258341	19	1243.15	0.000830729	LAMC1	LAMC1|HGNC Symbol|laminin, gamma 1 (formerly LAMB2) [Source:HGNC Symbol;Acc:6492]|1|ENSG00000135862|ENST00000258341	2.52332e+06	2.21265e+06	2.37267e+06	2.76159e+06	2.86557e+06	2.52223e+06	2.2467e+06	2.18228e+06	1.18922e+06	2.9584e+06	2.78382e+06	3.363e+06	2.13814e+06	2.85514e+06	2.63673e+06	2.44243e+06	2.14869e+06	2.40044e+06	2.09454e+06	2.53004e+06	1.50158e+06	1.5737e+06	2.05991e+06	1.2704e+06	1.24129e+06	1.09195e+06	2.19854e+06	1.89478e+06	1.49087e+06	1.51511e+06	1.60673e+06	0.908375	0.436563	0.946574	0.505249	0.625924	0.000149547
ENSP00000200639	1	43.88	0.0904962	LAMP2	LAMP2|HGNC Symbol|lysosomal-associated membrane protein 2 [Source:HGNC Symbol;Acc:6501]|X|ENSG00000005893|ENST00000200639	5904.25	3013.76	8750.65	5479.31	2951.78	293.802	7999.44	1209.9	0	8685.18	2739.6	5019.01	4815.93	7051.5	4831.03	2878.51	4810.84	2448.21	1548.95	8908.98	5005.27	3806.74	16373.4	639.563	2847.77	13941.2	6082.64	3025.95	9580.57	3837.91	4647.9	0.668203	0.390892	0.906488	0.711777	1.24108	0.530744
ENSP00000233714	1	33.22	0.287828	LANCL1	LANCL1|HGNC Symbol|LanC lantibiotic synthetase component C-like 1 (bacterial) [Source:HGNC Symbol;Acc:6508]|2|ENSG00000115365|ENST00000233714	56558.3	33494.1	56287.9	21001.4	38318.9	47207.9	69417.7	34458.6	45112.5	71654.2	31821.6	6301.88	45644.3	46882.8	69938.9	39919.8	51054.9	41909.6	30464.1	28822.4	18381.2	24164.8	57152	36088.3	12955	53994.9	37523.2	32802.6	8102.53	25441.6	24913.1	1.21427	0.39032	0.922198	0.72668	0.761298	0.279102
ENSP00000226299	3	65.88	1.37382e-05	LAP3	LAP3|HGNC Symbol|leucine aminopeptidase 3 [Source:HGNC Symbol;Acc:18449]|4|ENSG00000002549|ENST00000226299	123068	78823.1	95402.7	62736.5	81923.2	54269.5	73357.4	54042.3	64412.4	89939.2	58061.8	37088.1	44971.8	35705.2	63734.9	27456.4	66886.4	23541.2	24888.9	56801	19558.1	30142.5	48345.2	24309	35981.2	48123.9	34194.3	26811.1	13892.9	19675.4	21050.7	0.743069	0.0948407	0.453251	0.00482835	0.34226	0.00278455
ENSP00000217407	2	57.08	0.489174	LBP	LBP|HGNC Symbol|lipopolysaccharide binding protein [Source:HGNC Symbol;Acc:6517]|20|ENSG00000129988|ENST00000217407	845.866	364.496	11523.9	7352.76	1675.97	3133.61	20070.3	898.145	453.629	17741.8	2599.13	1676.28	153947	1378.75	7792.04	9926.65	5461.25	4758.62	5995.9	3382.48	4470.22	10777.7	4837.71	504.594	3065.69	13158.1	4461.02	10646.8	17400	10695.6	1149.52	1.71915	0.482971	4.56714	0.32897	1.76209	0.269233
ENSP00000263066	2	2150.06	0.0547811	LDB3	LDB3|HGNC Symbol|LIM domain binding 3 [Source:HGNC Symbol;Acc:15710]|10|ENSG00000122367|ENST00000263066	441638	418078	353269	302864	379075	441530	609759	179973	39530.5	134852	89536.4	473964	182025	537832	64102.2	421086	48474.6	135810	875944	56854.1	52717	61550.9	82240.3	351638	166197	76271.7	218068	77264.9	46471.5	72501.2	40932.3	0.657538	0.224452	0.751694	0.330692	0.314824	2.07961e-05
ENSP00000368722	8	551.56	0.0018513	LDHA	LDHA|HGNC Symbol|lactate dehydrogenase A [Source:HGNC Symbol;Acc:6535]|11|ENSG00000134333|ENST00000379412	1.57955e+06	1.02039e+06	1.71258e+06	1.59638e+06	1.20252e+06	1.24791e+06	1.12556e+06	1.61966e+06	1.47208e+06	944864	1.17786e+06	527445	3.06407e+06	1.78258e+06	1.29094e+06	935787	827525	718002	1.022e+06	1.32859e+06	483597	680239	495596	423507	766317	1.24873e+06	553067	697668	692539	472376	570456	0.889172	0.369488	0.842345	0.43133	0.464077	0.00177317
ENSP00000229319	10	854.14	9.65897e-05	LDHB	LDHB|HGNC Symbol|lactate dehydrogenase B [Source:HGNC Symbol;Acc:6541]|12|ENSG00000111716|ENST00000350669	2.98102e+07	2.00989e+07	2.80344e+07	2.62755e+07	2.47439e+07	1.82215e+07	2.21923e+07	1.73553e+07	2.78414e+07	1.7392e+07	1.74672e+07	1.46728e+07	1.7176e+07	1.71507e+07	2.52748e+07	1.78035e+07	1.39983e+07	1.01235e+07	1.63034e+07	1.37668e+07	7.61837e+06	1.20535e+07	1.66947e+07	9.97995e+06	9.77342e+06	2.11496e+07	1.18744e+07	1.34494e+07	1.01077e+07	1.20734e+07	9.43968e+06	0.778451	0.0409219	0.596638	0.00085851	0.490823	0.000184867
ENSP00000300051	2	107.55	0.00242556	LDHD	LDHD|HGNC Symbol|lactate dehydrogenase D [Source:HGNC Symbol;Acc:19708]|16|ENSG00000166816|ENST00000300051	198383	151203	82689.3	66111.6	162692	62563.1	78959.5	97110.1	58491.9	59461.4	149617	90975.8	52842.4	195565	101810	129996	96065	71801.8	103261	121549	78024.8	26127.4	71895.7	60029.4	36354.6	71049.8	67208.7	46812.9	80478.4	44267.6	76277.8	0.638101	0.144187	0.788022	0.353769	0.439056	0.0392995
ENSP00000305653	2	73.2	0.000862399	LETM1	LETM1|HGNC Symbol|leucine zipper-EF-hand containing transmembrane protein 1 [Source:HGNC Symbol;Acc:6556]|4|ENSG00000168924|ENST00000302787	28865.2	33273.6	10563.3	6301.29	32802.1	85573.4	107373	115006	52868.4	86693.5	50569.9	44390.6	89545.8	61333.6	79490.3	44164.3	26087.4	61019.7	21393.8	83818.8	89846.4	41192.3	48158	34804.6	37329.5	10632.3	92762.4	32700.2	24726.7	31699.9	52536.6	3.71243	0.00146981	2.68811	0.0021991	1.81808	0.0637101
ENSP00000215909	7	551.66	4.06974e-07	LGALS1	LGALS1|HGNC Symbol|lectin, galactoside-binding, soluble, 1 [Source:HGNC Symbol;Acc:6561]|22|ENSG00000100097|ENST00000215909	5.18351e+06	3.98536e+06	7.61479e+06	6.3715e+06	4.84888e+06	3.03632e+06	2.29769e+06	3.73271e+06	2.96327e+06	3.80472e+06	3.94199e+06	5.73823e+06	2.9156e+06	2.16301e+06	3.2225e+06	2.64319e+06	2.89077e+06	2.80989e+06	2.59065e+06	3.59929e+06	1.36732e+06	1.34342e+06	1.49971e+06	1.96275e+06	1.89677e+06	2.16969e+06	2.48632e+06	1.85046e+06	1.69216e+06	1.397e+06	1.50059e+06	0.588507	0.0179332	0.534574	0.00963966	0.317791	0.00326069
ENSP00000254301	2	116.35	3.09272e-07	LGALS3	LGALS3|HGNC Symbol|lectin, galactoside-binding, soluble, 3 [Source:HGNC Symbol;Acc:6563]|14|ENSG00000131981|ENST00000254301	669425	514117	475044	311797	436868	191982	188115	310099	257740	201779	226310	326478	138602	316854	287779	273511	282899	143553	268662	184051	147065	156486	97395.3	150756	117991	206134	82880.5	121314	151500	121845	174836	0.476347	0.00956416	0.492149	0.00983172	0.28687	0.00341783
ENSP00000262776	5	346.12	0.000451198	LGALS3BP	LGALS3BP|HGNC Symbol|lectin, galactoside-binding, soluble, 3 binding protein [Source:HGNC Symbol;Acc:6564]|17|ENSG00000108679|ENST00000262776	445106	367011	367449	371381	393189	422311	301568	403495	364144	467679	282143	127098	93208	347744	211366	315278	214131	257275	267529	196097	114014	324901	272141	140594	97568.7	147632	274797	249853	118366	167417	223372	0.960726	0.65568	0.551334	8.47562e-05	0.518647	1.95693e-05
ENSP00000313571	1	15.88	0.832261	LGALS7B	LGALS7B|HGNC Symbol|lectin, galactoside-binding, soluble, 7B [Source:HGNC Symbol;Acc:34447]|19|ENSG00000178934|ENST00000314980	0	484.239	0	0	265.11	20263.2	0	0	0	666.876	292.859	0	0	0	302.612	21.6795	0.228286	0	155.198	0	2094.97	10.6165	295.506	0	139.671	371.084	162.497	127.967	0	0	0	23.6015	0.358066	1.71795	0.646391	0.738869	0.728079
ENSP00000357835	2	58.09	0.4935	LHPP	LHPP|HGNC Symbol|phospholysine phosphohistidine inorganic pyrophosphate phosphatase [Source:HGNC Symbol;Acc:30042]|10|ENSG00000107902|ENST00000368842	1288.54	5877.15	7340.1	6933.46	7450.74	12891.8	4494.64	5325.99	4121.81	10526.4	9191.54	11798.3	8745.33	15187.4	8191.72	9768.26	6858.32	2933.58	6336.69	7701.8	3820.35	5445.9	5042.28	4750.22	5340.22	6915.54	9107.92	7218.49	5932.24	11608.1	8463.98	1.3428	0.319876	1.40778	0.174751	1.20846	0.401138
ENSP00000331775	1	25.28	0.0010083	LIMS1	LIMS1|HGNC Symbol|LIM and senescent cell antigen-like domains 1 [Source:HGNC Symbol;Acc:6616]|2|ENSG00000169756|ENST00000332345	65046.6	49902.9	60728.7	44521.5	46115.9	35513.4	59334.5	30827	50793.1	41447.2	47570.7	57206	59851.9	42779.7	39533.4	31906.1	32831.7	32935	43016.4	67743.6	36307	36725.1	39857.2	24011.5	33529.9	22428.3	22335.5	29031.6	26362.8	32518.4	42065	0.830737	0.161274	0.833806	0.151228	0.579886	0.00235869
ENSP00000326888	1	27.71	1.15029e-05	LIMS2	LIMS2|HGNC Symbol|LIM and senescent cell antigen-like domains 2 [Source:HGNC Symbol;Acc:16084]|2|ENSG00000072163|ENST00000324938	5571.04	3999.1	6366.06	4781.97	4985.56	1976.66	1609.35	3747.28	1449.6	1438.47	5368.66	1574.31	1268.14	2530.6	1313.28	1188.42	1071.42	868.64	2490.27	2910.34	1680.65	967.147	409.413	1213.95	1111.49	833.305	1914.33	1233.69	1506.93	2089.88	1330.72	0.50544	0.0108144	0.32867	0.000166524	0.245312	0.000199583
ENSP00000251047	1	30.59	0.100163	LMAN1	LMAN1|HGNC Symbol|lectin, mannose-binding, 1 [Source:HGNC Symbol;Acc:6631]|18|ENSG00000074695|ENST00000251047	13550.3	12680.1	39951.5	10473.6	13681.9	23498.3	23025.2	9982.4	48792.4	59974.8	42930.5	4230.19	4197.45	14035.8	34172.6	11527.3	16727	1380.25	2781.75	31482.5	15269.9	20802.8	29839.5	4577.32	13719.7	64323.5	22176.6	9155.22	4597.84	3123.25	19207.5	1.92061	0.114167	0.751652	0.51694	1.06004	0.893947
ENSP00000458135	1	15.58	0.00481032	LMF1	LMF1|HGNC Symbol|lipase maturation factor 1 [Source:HGNC Symbol;Acc:14154]|16|ENSG00000103227|ENST00000568897	99400.7	78914	57719.1	27372.7	61608.4	53016.6	81640.7	30660.6	109902	51515.8	45428.8	20079	40674.2	32187.8	22485.7	42061.5	37044.5	34474.3	22118.7	42717.3	16895.5	15139.3	38661.6	34355.7	29724.3	87770.2	44063.7	13598.1	10390.2	16904.8	22614.9	0.954223	0.862972	0.478037	0.0447514	0.481859	0.0465011
ENSP00000327054	1	60.03	0.017501	LMNB2	LMNB2|HGNC Symbol|lamin B2 [Source:HGNC Symbol;Acc:6638]|19|ENSG00000176619|ENST00000325327	11818.6	15517.2	15772.8	23257.4	26003.4	19185.2	21219.3	22759.8	2973.89	29889.1	17753.6	30398.4	25184.2	32155.4	21842	21824	15876.1	15049.6	14851.6	18572.5	7680.79	8948.8	6537.57	8880.23	8028.22	1907.92	11241.8	11919.7	15122.3	9220.03	12901.1	1.0265	0.915724	1.1012	0.610604	0.512658	0.0226513
ENSP00000411932	3	120.39	0.034461	LMOD2	LMOD2|HGNC Symbol|leiomodin 2 (cardiac) [Source:HGNC Symbol;Acc:6648]|7|ENSG00000170807|ENST00000458573	70599.7	61225.9	144573	136696	68518.4	108697	49829.2	84689.1	83383	36146.3	107048	96129	58126.4	49139.5	45835.2	47607.7	72550.9	91562	51342	96214.5	64831.2	13074.6	61032.2	79542.5	52309.4	40113.6	51032.7	76707.3	48313.9	45191.9	35579.5	0.812881	0.436197	0.699045	0.193355	0.522097	0.0625549
ENSP00000353826	5	374.01	0.00810764	LONP1	LONP1|HGNC Symbol|lon peptidase 1, mitochondrial [Source:HGNC Symbol;Acc:9479]|19|ENSG00000196365|ENST00000360614	316922	241388	202241	169876	232817	195366	233138	169901	231440	276932	247112	184350	312165	227821	308769	199392	215708	159968	184844	236916	109987	144880	193829	133593	116707	282518	129057	101697	79669.8	171802	144554	0.969909	0.816362	0.919808	0.567833	0.644021	0.0250836
ENSP00000261921	1	46.16	0.282775	LOXL1	LOXL1|HGNC Symbol|lysyl oxidase-like 1 [Source:HGNC Symbol;Acc:6665]|15|ENSG00000129038|ENST00000261921	0	0	0	0	0	0	5717.14	0	0	0	16563.6	0	53527.6	0	35277.6	0	2914.66	1.67765	749.398	0	0	0	0	52.4586	1459	63605.7	161.185	0	1686.5	0	10807.6	#DIV/0!	0.232506	#DIV/0!	0.159015	#DIV/0!	0.247701
ENSP00000321334	1	29.14	1.9585e-06	LPA	LPA|HGNC Symbol|lipoprotein, Lp(a) [Source:HGNC Symbol;Acc:6667]|6|ENSG00000198670|ENST00000316300	2938.93	7263.95	10066.3	4973.76	10642.8	13251.7	23604.2	22151.6	16735.5	49297.3	38607.1	10905.2	55720.5	52332.1	52506.9	39319.2	48306.6	31718.2	55317.7	92204.5	27520.3	22140.4	53918.1	27958.1	26698.4	63475	43568.7	26690.7	22042.4	41983.7	45364.1	3.8002	0.0151664	6.49076	0.000236704	5.20875	6.39785e-05
ENSP00000318089	1	63.83	0.0448063	LPP	LPP|HGNC Symbol|LIM domain containing preferred translocation partner in lipoma [Source:HGNC Symbol;Acc:6679]|3|ENSG00000145012|ENST00000312675	21634.7	14575.7	25177.6	16054	19045.8	43021.4	35172.8	36971.7	12290.7	60423.9	36579.2	7294.36	48449.1	24958.3	28173.2	27715.5	25616.5	25175.1	26660.1	44118.5	31262.5	22463.2	41446.9	17435.1	14691	10892	19425.9	26966.9	14202.3	6587.85	18053.1	1.93859	0.0341941	1.49979	0.0330392	0.995795	0.982403
LRG_1p1	3	192.46	0.153044	LRG_1	LRG_1|Locus Reference Genomic|collagen, type I, alpha 1 [Source:HGNC Symbol;Acc:2197]|LRG_1|LRG_1|LRG_1t1	66286.1	36662.3	284117	182989	104237	90056.4	78396.2	107264	45339	24943.8	71421.4	31929.1	177828	47364.8	73075.7	29156.5	50171.7	34264.6	64384.5	258662	199263	43335.3	316309	39551.7	66615	17390.4	28746.3	56353.3	9631.32	18301.7	42632.8	0.515876	0.222371	0.716381	0.484808	0.473732	0.220443
LRG_104p1	1	20.98	0.56806	LRG_104	LRG_104|Locus Reference Genomic|Shwachman-Bodian-Diamond syndrome [Source:HGNC Symbol;Acc:19440]|LRG_104|LRG_104|LRG_104t1	6313.99	2324.85	8660.77	4186.68	1404.2	12517.6	5123.03	6142.94	12749.9	1073.53	801.362	11268.8	2620.35	14289.7	0	5987	2025.66	4853.26	13013.1	0	211.683	320.385	1803.7	11750.7	4499.48	3384.85	3412.1	4355.14	2450.08	2605.79	0	1.39826	0.491078	1.18542	0.705381	0.755384	0.522159
LRG_105p1	3	95.82	0.00793522	LRG_105	LRG_105|Locus Reference Genomic|serpin peptidase inhibitor, clade G (C1 inhibitor), member 1 [Source:HGNC Symbol;Acc:1228]|LRG_105|LRG_105|LRG_105t1	60165.9	64128.6	107439	99036.8	85220.3	171919	138766	71020.2	44695.4	61049.8	92308.5	64225	411701	108334	61637	131557	97392.9	67759.9	136102	100749	77548.4	74022.5	64501.4	33024.5	52957.8	33835.3	63511	43264.4	57899	52079.5	54530.4	1.1614	0.563113	1.51086	0.240882	0.636584	0.0270398
LRG_133p1	7	354.72	1.80031e-05	LRG_133	LRG_133|Locus Reference Genomic|adenylate kinase 2 [Source:HGNC Symbol;Acc:362]|LRG_133|LRG_133|LRG_133t1	1.31247e+06	1.11045e+06	1.02176e+06	898484	1.05609e+06	848184	655824	962079	792534	658768	902581	1.29201e+06	672577	892194	964032	702993	654583	582849	772921	1.14367e+06	505220	307297	538009	516812	558054	718830	661458	444268	527422	447677	433454	0.743926	0.0120379	0.757795	0.0276529	0.477222	0.000229447
LRG_137p1	7	350.02	0.0283227	LRG_137	LRG_137|Locus Reference Genomic|complement component 4A (Rodgers blood group) [Source:HGNC Symbol;Acc:1323]|LRG_137|LRG_137|LRG_137t1	224322	163123	361316	284290	240050	450978	346807	317362	297429	346180	407200	252779	827351	108913	409601	373443	214871	144820	230359	386699	143523	175040	111197	95381.4	189542	481838	246524	152193	187590	144183	103153	1.41777	0.031973	1.2145	0.47726	0.740962	0.200486
LRG_164p1	1	17.19	0.243833	LRG_164	LRG_164|Locus Reference Genomic|stromal interaction molecule 1 [Source:HGNC Symbol;Acc:11386]|LRG_164|LRG_164|LRG_164t1	6164.93	2353.9	18756.4	23746.8	15106.1	11210.4	19735.6	9901.28	45870.1	13144.1	20966.9	6441.52	62234.3	4059.96	10460.4	21082	3136.13	9282.58	19171.8	6927.62	7520.11	7094.99	3468.03	4885.85	6483.22	10663.6	10604.4	6311.27	41128.6	2173.42	7919.85	1.52266	0.33341	1.13656	0.795684	0.761653	0.566416
LRG_199p1	39	1887.55	0.00121277	LRG_199	LRG_199|Locus Reference Genomic|dystrophin [Source:HGNC Symbol;Acc:2928]|LRG_199|LRG_199|LRG_199t1	3.26432e+06	2.36584e+06	3.49264e+06	2.89911e+06	2.9234e+06	2.77328e+06	2.40307e+06	2.16238e+06	1.91922e+06	2.32875e+06	2.54184e+06	1.02758e+06	2.66718e+06	1.8911e+06	2.476e+06	2.6278e+06	2.1277e+06	2.02528e+06	2.44553e+06	2.52327e+06	1.76918e+06	1.66211e+06	2.2615e+06	1.78137e+06	1.55857e+06	1.6621e+06	1.89656e+06	1.72287e+06	1.57702e+06	682670	1.73312e+06	0.787792	0.0265258	0.721987	0.00812821	0.553281	0.000477
LRG_2p1	1	100.04	0.211211	LRG_2	LRG_2|Locus Reference Genomic|collagen, type I, alpha 2 [Source:HGNC Symbol;Acc:2198]|LRG_2|LRG_2|LRG_2t1	137711	130632	476750	525479	243585	127998	197946	236959	59365.7	117187	131330	118893	529638	80814.5	169230	59311.4	108229	66614.1	110825	604593	273168	101667	1.5287e+06	65680.9	212804	27106.4	54860.5	138159	40860.8	28482.2	63150.6	0.479247	0.134709	0.700494	0.409239	0.746776	0.656079
LRG_204p1	2	100.56	0.530684	LRG_204	LRG_204|Locus Reference Genomic|sarcoglycan, beta (43kDa dystrophin-associated glycoprotein) [Source:HGNC Symbol;Acc:10806]|LRG_204|LRG_204|LRG_204t1	59244.8	57669.9	143432	98065	73223.7	44830.7	125630	40632.7	11629.4	109814	103063	15795.6	135271	56919.1	60849.3	54681.7	80201.2	43492	29434.6	72198.6	71582.4	68485.3	79150	29752.7	47539.2	127954	51670.1	55935.3	35302.9	17067.8	45985.8	0.840987	0.592161	0.718692	0.240307	0.647356	0.148321
LRG_205p1	2	128.24	0.48325	LRG_205	LRG_205|Locus Reference Genomic|sarcoglycan, delta (35kDa dystrophin-associated glycoprotein) [Source:HGNC Symbol;Acc:10807]|LRG_205|LRG_205|LRG_205t1	46118.9	32649	119567	34998.5	47278.8	37440.5	60936.3	11496.7	80191.9	69543	76324	7007.16	54765.1	26931.8	30790.2	39778.5	37411.5	27004	18139.6	66981.1	22573.7	24219.4	65808.1	40504.2	38450.2	292010	107138	16308	18753.6	10287.2	49708.6	0.997616	0.994694	0.590463	0.235903	1.18168	0.748768
LRG_207p1	1	51.9	0.288596	LRG_207	LRG_207|Locus Reference Genomic|sarcoglycan, gamma (35kDa dystrophin-associated glycoprotein) [Source:HGNC Symbol;Acc:10809]|LRG_207|LRG_207|LRG_207t1	105888	67022.7	146401	73504.9	77500.5	86015.5	97901.6	56186.7	77462.8	101313	111907	27103.6	70284.1	54766.4	87250.3	69602.8	79353.9	52590.7	37787.3	104539	59757	34662.4	77653.8	53550.6	48797.7	260251	146759	44375	43449.3	34135.5	67971.7	0.940477	0.749193	0.683619	0.118784	0.862829	0.638878
LRG_210p1	7	321.52	0.0394764	LRG_210	LRG_210|Locus Reference Genomic|titin-cap [Source:HGNC Symbol;Acc:11610]|LRG_210|LRG_210|LRG_210t1	631677	470977	1.26167e+06	918787	626723	331576	526224	645333	784352	263242	669737	256561	642378	618959	515888	560940	443674	705400	624871	1.09402e+06	596643	288857	752667	479394	373323	447821	308534	495927	528692	160204	355634	0.686403	0.178116	0.774884	0.30108	0.535963	0.0581448
LRG_24p1	1	48.37	0.992025	LRG_24	LRG_24|Locus Reference Genomic|complement component 1, q subcomponent, C chain [Source:HGNC Symbol;Acc:1245]|LRG_24|LRG_24|LRG_24t1	9093.93	2021.58	8899.08	1751.34	7859.77	1859.6	9622.51	6247.19	9549.67	6679.37	12004.2	0	78815.5	18134.5	8140.56	6841.19	6179.98	6805.8	29307.5	19095.2	20449.8	6736.93	29302.8	2002.42	9219.82	7577.75	1631.82	3407.84	6442.95	1583.23	6487.73	1.29287	0.4527	3.2703	0.0977222	1.25555	0.629685
LRG_248p1	9	663.89	0.00241188	LRG_248	LRG_248|Locus Reference Genomic|heat shock 27kDa protein 1 [Source:HGNC Symbol;Acc:5246]|LRG_248|LRG_248|LRG_248t1	1.058e+07	1.21874e+07	2.34733e+07	2.09989e+07	1.57717e+07	2.08916e+07	1.97304e+07	1.6931e+07	8.52555e+06	1.2971e+07	1.44653e+07	1.86479e+07	1.89036e+07	1.74879e+07	1.36842e+07	1.35002e+07	1.35828e+07	1.09451e+07	1.34892e+07	1.66205e+07	1.24347e+07	1.03731e+07	1.35206e+07	8.84379e+06	1.03289e+07	8.90907e+06	8.73577e+06	1.6746e+07	6.44878e+06	7.62441e+06	8.06585e+06	0.938777	0.752125	0.899251	0.552507	0.599896	0.0524368
LRG_254p2	10	668.49	0.00175408	LRG_254	LRG_254|Locus Reference Genomic|lamin A/C [Source:HGNC Symbol;Acc:6636]|LRG_254|LRG_254|LRG_254t2	3.00707e+06	2.46557e+06	2.31997e+06	2.97865e+06	3.11613e+06	2.40845e+06	1.64997e+06	3.19847e+06	2.76135e+06	3.35521e+06	2.36156e+06	3.35658e+06	2.65996e+06	2.33898e+06	3.02876e+06	2.50545e+06	1.63873e+06	2.18063e+06	1.96776e+06	2.66575e+06	1.43338e+06	1.59432e+06	1.79531e+06	997654	1.71096e+06	1.40824e+06	2.87862e+06	2.03743e+06	1.79936e+06	1.31625e+06	1.43176e+06	0.944204	0.620404	0.856029	0.131844	0.610983	0.000578825
LRG_27p1	28	1890.78	0.00486511	LRG_27	LRG_27|Locus Reference Genomic|complement component 3 [Source:HGNC Symbol;Acc:1318]|LRG_27|LRG_27|LRG_27t1	3.472e+06	2.58491e+06	3.74545e+06	3.7993e+06	3.39974e+06	4.08645e+06	3.71068e+06	3.69017e+06	3.76002e+06	3.41771e+06	4.02775e+06	2.41898e+06	9.90782e+06	1.13652e+06	3.14246e+06	2.35675e+06	2.60791e+06	1.83008e+06	2.96977e+06	5.10449e+06	1.32279e+06	2.58594e+06	1.41195e+06	944964	1.32163e+06	2.23367e+06	2.32611e+06	1.28537e+06	1.98611e+06	2.0211e+06	2.10056e+06	1.1123	0.165046	0.964555	0.889316	0.535762	0.000301026
LRG_286p1	1	16.11	1.01669e-05	LRG_286	LRG_286|Locus Reference Genomic|collagen, type VII, alpha 1 [Source:HGNC Symbol;Acc:2214]|LRG_286|LRG_286|LRG_286t1	142623	103643	142572	192800	155293	150932	69292.2	108706	29098.8	83128.8	106468	51720.8	60421.8	90169.7	81392.3	55413.6	73902	30099.5	71777.4	53414.9	58958.5	34498.6	30189.3	45554.6	55722.4	42038.9	61480.3	37473.9	17187.8	41159.6	50515.5	0.619263	0.0317429	0.425596	0.00234039	0.28213	0.00113166
LRG_29p1	1	16.94	0.000308668	LRG_29	LRG_29|Locus Reference Genomic|complement component 6 [Source:HGNC Symbol;Acc:1339]|LRG_29|LRG_29|LRG_29t1	112.454	1947.01	2504.01	423.258	3814.47	5141.8	1061.39	4720.94	1975.92	1770.13	8467.89	3771.52	31411	7176.92	4973.52	13110.7	6759.19	3553.57	8949.49	16597.8	9331.9	4158.01	5112.61	3513.51	9091.24	6041	6630.87	2640.74	10377.3	8539.09	6934.45	2.1908	0.154907	6.0012	0.00915126	3.58126	0.000934684
LRG_30p1	1	15.02	0.0965869	LRG_30	LRG_30|Locus Reference Genomic|complement component 7 [Source:HGNC Symbol;Acc:1346]|LRG_30|LRG_30|LRG_30t1	1006.34	5691.32	1577.85	1936.79	4907.98	5156.1	6595.25	8848.4	1533.82	1725.88	7027.45	10183.4	7100.38	5148.59	2876.39	4521.38	5199.98	6980.97	12468.1	7762.36	2169.15	1958.89	2443.08	6035.44	10553	14737.1	10395.7	2854.73	5912.71	10416.1	6222.01	1.70229	0.201599	2.12994	0.0299924	2.36532	0.0259005
LRG_316p1	8	240.96	0.00142913	LRG_316	LRG_316|Locus Reference Genomic|succinate dehydrogenase complex, subunit B, iron sulfur (Ip) [Source:HGNC Symbol;Acc:10681]|LRG_316|LRG_316|LRG_316t1	2.13475e+06	1.36187e+06	1.40028e+06	972836	1.27132e+06	670297	965569	1.46064e+06	2.19733e+06	903478	1.13838e+06	1.17751e+06	794381	876680	1.39388e+06	920626	805333	634415	992543	1.56194e+06	579586	855180	806896	698091	512684	1.1773e+06	778526	516558	433585	435955	604218	0.856047	0.501919	0.681755	0.0785425	0.47745	0.0139938
LRG_317p1	1	26.86	0.704783	LRG_317	LRG_317|Locus Reference Genomic|succinate dehydrogenase complex, subunit C, integral membrane protein, 15kDa [Source:HGNC Symbol;Acc:10682]|LRG_317|LRG_317|LRG_317t1	33249.1	11916.2	60821	22851.7	22212.9	6421.24	45267	18866.1	20989.3	51340.8	26155.7	1283.16	26878	26590.5	65709.6	19201.1	46463.2	10226.9	3439.76	44308.5	18058.7	25057.7	35659.5	2528.23	3751.12	41329.6	27608.5	11041.3	13089.5	16362.5	32724.4	0.932579	0.855845	0.867785	0.715077	0.692325	0.359618
LRG_32p1	1	62.37	0.619485	LRG_32	LRG_32|Locus Reference Genomic|complement component 9 [Source:HGNC Symbol;Acc:1358]|LRG_32|LRG_32|LRG_32t1	4681.46	12106.2	15430.5	12800.5	7940.09	15593.5	15252.1	10046.7	8295.36	9031.13	16558.1	1300.66	69325.8	6666.14	11712.6	16863.8	7701.28	2552.85	15381.7	12262.7	14432.2	10139.8	4781.2	6610.94	11920.7	9743.15	5276.22	7247.07	9232.5	8787.73	4851.67	1.17665	0.464416	1.49362	0.436317	0.742002	0.23785
LRG_331p1	1	21.33	5.30679e-10	LRG_331	LRG_331|Locus Reference Genomic|A kinase (PRKA) anchor protein 9 [Source:HGNC Symbol;Acc:379]|LRG_331|LRG_331|LRG_331t1	512944	343591	579196	842266	594241	423607	310605	309528	655624	240930	512004	434949	576029	643758	837885	713386	531352	507260	636147	1.28093e+06	251030	199743	168656	121243	130850	108961	116092	77905.3	96630.4	112308	129793	0.711494	0.143442	1.11633	0.583419	0.219721	0.0046951
LRG_332p1	1	57.59	0.0224933	LRG_332	LRG_332|Locus Reference Genomic|syntrophin, alpha 1 [Source:HGNC Symbol;Acc:11167]|LRG_332|LRG_332|LRG_332t1	25716.5	41251.6	122952	96588.1	71830.2	98117.1	100645	73296.3	24740	119283	28167	17596.6	73085.1	38679.3	18729.3	54149.1	22087.9	43385.1	81581.9	39667.2	29680.4	35870.4	45433.5	42362.4	27052.7	20547.7	43177.9	33473.5	26328.5	9099.15	16326.6	1.03312	0.923515	0.584144	0.175501	0.418142	0.0773357
LRG_337p1	5	375.51	0.0299226	LRG_337	LRG_337|Locus Reference Genomic|optic atrophy 1 (autosomal dominant) [Source:HGNC Symbol;Acc:8140]|LRG_337|LRG_337|LRG_337t1	538958	416285	465270	357922	414697	581352	446132	258321	369699	180480	126059	484774	427008	405574	200465	339582	225788	254454	340537	296842	106626	190270	287684	311633	267524	104358	255135	263109	82850.2	290934	64936.9	0.745526	0.188624	0.702569	0.0169296	0.48297	0.000243464
LRG_361p1	2	92	0.0170729	LRG_361	LRG_361|Locus Reference Genomic|chaperonin containing TCP1, subunit 5 (epsilon) [Source:HGNC Symbol;Acc:1618]|LRG_361|LRG_361|LRG_361t1	88122.2	93741.7	101212	107006	105575	90153.8	101584	98926.5	44009.4	96071.2	70367.6	84462.1	161533	139371	100747	97547.7	106120	88513.3	122732	114342	71665.8	55718.9	95853.2	77795.4	61214.8	118359	80710.6	95430.1	56811.7	64607.8	54395.7	0.842508	0.158943	1.09656	0.321206	0.767566	0.010836
LRG_364p1	1	27.22	0.0473492	LRG_364	LRG_364|Locus Reference Genomic|fibulin 5 [Source:HGNC Symbol;Acc:3602]|LRG_364|LRG_364|LRG_364t1	28095.3	12480.4	41623.6	37533.9	31972.2	17600.6	15729.9	6438.43	25301.3	12234.8	3163.29	6534.18	87630.7	14175	9640	12068.1	21069.2	10042.1	8927.24	95565.9	26039.8	6325.71	22317.7	12525.8	28545.3	16950.5	3206.77	13541.5	2580.48	679.787	5239.57	0.44202	0.0253365	0.961377	0.921992	0.36885	0.0137788
LRG_365p1	20	1197.4	0.0055609	LRG_365	LRG_365|Locus Reference Genomic|hexokinase 1 [Source:HGNC Symbol;Acc:4922]|LRG_365|LRG_365|LRG_365t1	2.3006e+06	1.37461e+06	2.5839e+06	1.88931e+06	1.60499e+06	1.78661e+06	1.65141e+06	1.4296e+06	2.21685e+06	1.62768e+06	1.6368e+06	1.07858e+06	2.5822e+06	1.82732e+06	2.32978e+06	1.44476e+06	1.69082e+06	901491	1.27536e+06	1.70196e+06	930918	858799	1.50957e+06	1.14456e+06	919801	1.88322e+06	972263	1.21938e+06	637568	1.32241e+06	686823	0.884216	0.395526	0.808086	0.220498	0.57182	0.0143662
LRG_378p1	13	1184.01	0.00317312	LRG_378	LRG_378|Locus Reference Genomic|troponin C type 1 (slow) [Source:HGNC Symbol;Acc:11943]|LRG_378|LRG_378|LRG_378t1	2.05307e+07	2.38063e+07	2.9595e+07	4.26211e+07	3.17241e+07	2.08337e+07	1.25615e+07	2.6785e+07	2.13434e+07	1.2431e+07	2.80878e+07	5.67852e+07	1.30602e+07	1.58551e+07	1.5969e+07	1.68058e+07	1.28446e+07	1.45635e+07	1.76536e+07	2.73132e+07	1.63399e+07	1.39736e+07	1.16742e+07	1.54548e+07	1.27712e+07	7.78321e+06	1.5608e+07	1.07926e+07	1.58923e+07	1.35674e+07	1.69549e+07	0.685892	0.0843239	0.698659	0.141517	0.453448	0.0115172
LRG_379p1	3	126.98	0.773432	LRG_379	LRG_379|Locus Reference Genomic|ankyrin repeat domain 1 (cardiac muscle) [Source:HGNC Symbol;Acc:15819]|LRG_379|LRG_379|LRG_379t1	52507.9	50911.5	325500	345573	139545	151548	31688.2	165585	198572	230918	269211	236741	80196.4	113665	194235	43429.3	203407	241103	140679	406810	231611	101513	242769	181688	99077.4	138343	97556.1	200322	55251.9	123112	64701.5	0.955032	0.913553	1.0349	0.932425	0.713501	0.473307
LRG_380p1	29	2461.65	0.134482	LRG_380	LRG_380|Locus Reference Genomic|desmin [Source:HGNC Symbol;Acc:2770]|LRG_380|LRG_380|LRG_380t1	6.64888e+07	5.94596e+07	8.74244e+07	1.03388e+08	8.1638e+07	6.98731e+07	5.34522e+07	7.37667e+07	3.55613e+07	4.99219e+07	9.39578e+07	5.77956e+07	9.78814e+07	4.99381e+07	7.6627e+07	5.30945e+07	6.82374e+07	3.50736e+07	3.64146e+07	1.04704e+08	7.38337e+07	4.65123e+07	1.1767e+08	4.65619e+07	5.28986e+07	1.89741e+07	3.73646e+07	6.93068e+07	4.63864e+07	3.86688e+07	4.8472e+07	0.787597	0.174332	0.820284	0.21151	0.656147	0.0335756
LRG_383p1	26	2047.35	0.0245394	LRG_383	LRG_383|Locus Reference Genomic|vinculin [Source:HGNC Symbol;Acc:12665]|LRG_383|LRG_383|LRG_383t1	7.01401e+06	6.1507e+06	1.08114e+07	1.17811e+07	8.91679e+06	6.76657e+06	7.54288e+06	7.76261e+06	3.78522e+06	7.84202e+06	7.63874e+06	4.68692e+06	8.70819e+06	5.71235e+06	7.78926e+06	6.79131e+06	6.3072e+06	6.88314e+06	5.35957e+06	8.40834e+06	5.26988e+06	4.82794e+06	1.14836e+07	4.47624e+06	4.65518e+06	3.71471e+06	5.14441e+06	7.51654e+06	5.87305e+06	3.37028e+06	4.1623e+06	0.771105	0.148016	0.737746	0.0953095	0.618079	0.0315563
LRG_384p1	65	17385	2.36758e-07	LRG_384	LRG_384|Locus Reference Genomic|myosin, heavy chain 7, cardiac muscle, beta [Source:HGNC Symbol;Acc:7577]|LRG_384|LRG_384|LRG_384t1	6.68836e+08	5.06686e+08	6.63884e+08	7.47886e+08	6.6242e+08	4.69897e+08	4.70909e+08	4.94446e+08	6.78574e+08	4.7358e+08	5.73613e+08	4.86865e+08	3.37495e+08	3.68711e+08	5.19523e+08	4.04776e+08	3.58171e+08	3.0202e+08	3.70493e+08	4.61623e+08	2.67535e+08	3.32712e+08	4.04523e+08	2.65181e+08	2.3092e+08	3.60217e+08	3.89422e+08	3.10332e+08	2.3967e+08	3.0151e+08	3.15302e+08	0.81059	0.044271	0.596547	0.000639684	0.484626	0.000276279
LRG_385p1	1	2275.27	0.00210368	LRG_385	LRG_385|Locus Reference Genomic|LIM domain binding 3 [Source:HGNC Symbol;Acc:15710]|LRG_385|LRG_385|LRG_385t1	932589	725618	1.79267e+06	1.55784e+06	1.03141e+06	1.27515e+06	1.06346e+06	911452	922592	593791	535368	537872	950771	991148	476273	519574	450668	764787	539012	1.01531e+06	825229	624203	931331	691171	584197	523886	454210	542432	366031	186944	406855	0.731471	0.206078	0.585306	0.0648121	0.439664	0.0247437
LRG_386p1	54	4703.3	1.07218e-07	LRG_386	LRG_386|Locus Reference Genomic|myosin binding protein C, cardiac [Source:HGNC Symbol;Acc:7551]|LRG_386|LRG_386|LRG_386t1	9.63944e+07	6.71091e+07	1.10952e+08	9.49021e+07	8.15533e+07	6.88498e+07	6.88802e+07	7.30619e+07	6.41898e+07	5.99301e+07	6.56629e+07	6.02454e+07	4.74747e+07	5.686e+07	5.4614e+07	5.28732e+07	4.22673e+07	4.28766e+07	6.49337e+07	6.02294e+07	3.54167e+07	4.05839e+07	5.31702e+07	4.29977e+07	3.17044e+07	4.82236e+07	4.39225e+07	3.85371e+07	2.45217e+07	4.52272e+07	3.465e+07	0.740306	0.0320693	0.574161	0.00407372	0.44747	0.00139951
LRG_388p1	3	3249.76	2.6183e-05	LRG_388	LRG_388|Locus Reference Genomic|actin, alpha, cardiac muscle 1 [Source:HGNC Symbol;Acc:143]|LRG_388|LRG_388|LRG_388t1	9.78314e+07	5.97556e+07	6.58575e+07	5.92794e+07	6.65858e+07	3.84691e+07	4.45285e+07	7.59914e+07	4.11438e+07	6.3991e+07	4.57171e+07	3.34072e+07	2.80584e+07	5.14015e+07	6.09813e+07	5.75309e+07	3.77737e+07	2.67036e+07	4.46902e+07	3.52813e+07	2.16779e+07	3.8623e+07	2.89298e+07	1.86916e+07	1.80879e+07	3.21504e+07	4.08407e+07	2.58864e+07	2.46191e+07	2.9444e+07	2.93488e+07	0.739174	0.086833	0.568988	0.00864935	0.410269	0.00298517
LRG_391p1	787	63608	0.000140894	LRG_391	LRG_391|Locus Reference Genomic|titin [Source:HGNC Symbol;Acc:12403]|LRG_391|LRG_391|LRG_391t1	4.04321e+08	2.85041e+08	4.14351e+08	4.06462e+08	3.57955e+08	2.61611e+08	2.96602e+08	3.12612e+08	4.33892e+08	2.90139e+08	3.23566e+08	8.35415e+07	2.23123e+08	1.74955e+08	3.21742e+08	2.4032e+08	2.33641e+08	1.93732e+08	2.32304e+08	2.58164e+08	1.50524e+08	1.88288e+08	2.38153e+08	1.6646e+08	1.39374e+08	2.84755e+08	2.02845e+08	1.8167e+08	1.08926e+08	8.09403e+07	1.67684e+08	0.855768	0.152263	0.565284	0.000520651	0.470817	0.000130267
LRG_393p1	20	1657.88	1.45908e-05	LRG_393	LRG_393|Locus Reference Genomic|myosin, light chain 2, regulatory, cardiac, slow [Source:HGNC Symbol;Acc:7583]|LRG_393|LRG_393|LRG_393t1	1.64046e+08	1.45127e+08	1.95645e+08	1.93535e+08	1.75995e+08	1.23539e+08	8.26064e+07	1.54155e+08	8.39113e+07	9.00056e+07	1.24861e+08	2.3137e+08	6.00801e+07	1.10876e+08	1.11538e+08	1.10858e+08	8.30545e+07	7.97674e+07	1.26808e+08	1.33018e+08	8.26159e+07	5.42966e+07	5.94685e+07	8.3643e+07	6.9123e+07	5.14215e+07	9.5902e+07	5.68754e+07	7.03687e+07	8.02653e+07	7.8282e+07	0.628161	0.00204567	0.646187	0.00404222	0.400096	5.97592e-05
LRG_394p1	3	75.27	0.0118908	LRG_394	LRG_394|Locus Reference Genomic|junctophilin 2 [Source:HGNC Symbol;Acc:14202]|LRG_394|LRG_394|LRG_394t1	11960.5	8268.9	9526.9	7001.1	8088	11007.7	5279.3	11312	2149.98	7894.24	6056.55	34014.6	5748.3	3578.26	4403.86	5084.16	4780.76	4215.48	2249.06	6839.33	7417.54	1481.05	3423.71	5692.15	5515.72	1210.67	5624.21	2269.66	1029.62	5700.67	2447.56	0.812044	0.343491	0.87335	0.718573	0.383485	0.000652022
LRG_404p1	10	857.62	0.000398024	LRG_404	LRG_404|Locus Reference Genomic|calsequestrin 2 (cardiac muscle) [Source:HGNC Symbol;Acc:1513]|LRG_404|LRG_404|LRG_404t1	5.2962e+06	3.51729e+06	4.8553e+06	4.89861e+06	4.40172e+06	3.46976e+06	2.91816e+06	3.81768e+06	4.51806e+06	4.00956e+06	4.43414e+06	2.44141e+06	3.84854e+06	4.16075e+06	4.25464e+06	3.55711e+06	4.44056e+06	3.17972e+06	4.33525e+06	5.89005e+06	2.8622e+06	2.06136e+06	3.98742e+06	2.5951e+06	2.46634e+06	2.52896e+06	3.51893e+06	3.01179e+06	2.44073e+06	2.53955e+06	2.63798e+06	0.840526	0.0975751	0.848318	0.134769	0.604903	0.00138516
LRG_408p1	1	17.13	0.828602	LRG_408	LRG_408|Locus Reference Genomic|cardiotrophin 1 [Source:HGNC Symbol;Acc:2499]|LRG_408|LRG_408|LRG_408t1	61705.3	114520	130669	68880.4	104274	102249	143314	189328	141926	216557	3720.2	61403.1	66707.3	65264.7	165482	135082	79496.9	103129	212853	13901.4	7577.76	59608.6	124616	48603.9	9325.45	162158	179933	109823	39509.6	42371.4	23026.3	1.3837	0.306522	0.948753	0.843215	0.83218	0.498463
LRG_409p1	27	1495.58	0.00107259	LRG_409	LRG_409|Locus Reference Genomic|laminin, alpha 2 [Source:HGNC Symbol;Acc:6482]|LRG_409|LRG_409|LRG_409t1	2.45141e+06	1.96459e+06	2.3583e+06	2.49328e+06	2.44775e+06	2.40421e+06	2.09171e+06	1.87944e+06	1.5082e+06	2.85494e+06	2.37228e+06	2.42091e+06	1.62015e+06	2.60822e+06	2.42767e+06	2.27441e+06	1.96361e+06	2.24708e+06	1.91688e+06	1.66277e+06	1.02364e+06	1.395e+06	2.0823e+06	1.01036e+06	920807	1.42659e+06	1.82731e+06	1.6424e+06	1.36471e+06	1.3486e+06	1.32653e+06	0.932596	0.483713	0.86064	0.0936685	0.612215	4.56825e-05
LRG_410p1	2	78.28	0.00250151	LRG_410	LRG_410|Locus Reference Genomic|myopalladin [Source:HGNC Symbol;Acc:23246]|LRG_410|LRG_410|LRG_410t1	11581.6	8248.1	33960.9	27620.2	18580	30467.8	15817.9	26597.6	46121.7	10280.6	21708.4	16685.5	23778.1	13931.4	13211.8	10781.2	16270.8	14354.4	16198.6	23622.5	13306.3	6649.59	17949.4	12451.5	10945.6	6837.12	5886.35	13973.6	5882.57	2198.65	12239.4	1.2584	0.481565	0.810777	0.486195	0.475113	0.0943897
LRG_411p2	20	1165.95	0.000183267	LRG_411	LRG_411|Locus Reference Genomic|nebulette [Source:HGNC Symbol;Acc:16932]|LRG_411|LRG_411|LRG_411t2	3.48118e+06	3.01119e+06	4.62714e+06	4.73469e+06	3.79755e+06	4.43406e+06	3.26614e+06	3.99989e+06	1.96674e+06	2.29225e+06	2.32512e+06	3.31158e+06	3.01619e+06	3.13943e+06	2.04239e+06	2.38466e+06	1.84172e+06	2.19494e+06	4.38439e+06	3.33398e+06	2.20903e+06	1.91348e+06	2.09353e+06	2.86249e+06	2.2664e+06	1.2643e+06	1.82648e+06	2.00513e+06	1.43746e+06	1.14769e+06	1.886e+06	0.775342	0.130573	0.7088	0.0231037	0.47586	0.00143767
LRG_415p1	15	851.48	0.0906818	LRG_415	LRG_415|Locus Reference Genomic|synemin, intermediate filament protein [Source:HGNC Symbol;Acc:24466]|LRG_415|LRG_415|LRG_415t1	474394	543847	664371	758904	670616	800267	599330	618971	212616	769210	607584	497146	1.35186e+06	723881	875040	726634	790589	604258	710252	1.24965e+06	775186	483292	862040	532033	603350	287927	520618	735924	678763	501034	598238	0.966106	0.837029	1.33421	0.0558614	0.932354	0.563574
LRG_417p1	2	83.87	0.021579	LRG_417	LRG_417|Locus Reference Genomic|thioredoxin reductase 2 [Source:HGNC Symbol;Acc:18155]|LRG_417|LRG_417|LRG_417t1	125344	69864	68424	75735.4	84809.9	61739.2	84275.2	57393.8	109281	56918.1	56045.7	82165.2	165120	95872	103395	91632.6	52877.4	64069.4	80934.5	62643.1	42367.4	61656	89462.1	31360.5	31081.2	50725.3	67584.6	83682.6	27227.3	46087.6	37415	0.836232	0.340338	0.991421	0.962557	0.620356	0.0356616
LRG_419p1	4	152.61	0.312062	LRG_419	LRG_419|Locus Reference Genomic|glycerol-3-phosphate dehydrogenase 1-like [Source:HGNC Symbol;Acc:28956]|LRG_419|LRG_419|LRG_419t1	304327	186377	88910.2	47096.2	164791	248534	182417	49398	159967	58332.7	51931.7	139004	212902	205735	52042.6	151389	87070.7	126362	99110.6	42611.5	32675.2	63200	71185.9	96040.4	74910.5	67739.4	99035	58901.3	57810.9	123370	41320.6	0.790249	0.570134	0.725774	0.409032	0.476003	0.135024
LRG_433p2	5	240.03	0.0355812	LRG_433	LRG_433|Locus Reference Genomic|laminin, alpha 4 [Source:HGNC Symbol;Acc:6484]|LRG_433|LRG_433|LRG_433t2	135961	122112	126183	150427	156463	147355	123521	116923	82712	173654	199600	195472	147979	146144	166105	164119	191656	106049	139658	249650	100276	70876.8	116897	72002.4	99194.6	81925.6	154525	117764	97626.4	127879	168705	1.01735	0.90028	1.16264	0.171912	0.801131	0.0454788
LRG_440p1	6	525.36	0.0558829	LRG_440	LRG_440|Locus Reference Genomic|cysteine and glycine-rich protein 3 (cardiac LIM protein) [Source:HGNC Symbol;Acc:2472]|LRG_440|LRG_440|LRG_440t1	3.31277e+06	2.28919e+06	4.49783e+06	3.35323e+06	2.66509e+06	8.9672e+06	3.85229e+06	3.413e+06	3.51777e+06	2.41176e+06	1.66112e+06	8.34669e+06	3.95605e+06	8.58165e+06	2.06528e+06	2.61958e+06	1.5851e+06	2.3046e+06	5.2918e+06	2.30373e+06	1.9856e+06	1.10488e+06	2.73436e+06	2.80838e+06	2.77926e+06	3.22745e+06	1.78524e+06	2.37647e+06	539815	1.78958e+06	941206	1.2317	0.528106	1.21106	0.471967	0.623108	0.0314609
LRG_444p1	2	100.53	0.000526152	LRG_444	LRG_444|Locus Reference Genomic|integrin-linked kinase [Source:HGNC Symbol;Acc:6040]|LRG_444|LRG_444|LRG_444t1	110687	63466.5	119811	81208.2	55181.5	64109.7	79812.3	71191.2	52876.5	82106	84356.4	24051.4	70867.3	74961.7	60668.9	42447.3	52001.6	48479.1	56644.9	80990.1	44983.8	43932.4	50140.6	34487.7	32153.1	79041.6	45180	35256.7	25486.6	32640.5	35048.7	0.841269	0.361111	0.646092	0.0737315	0.480265	0.020622
LRG_450p1	5	178.63	0.000417672	LRG_450	LRG_450|Locus Reference Genomic|hydroxysteroid (17-beta) dehydrogenase 10 [Source:HGNC Symbol;Acc:4800]|LRG_450|LRG_450|LRG_450t1	469088	326511	424705	359261	372914	273743	352858	278658	230115	361663	273592	131204	451054	277150	376094	183719	384970	173538	185748	300192	131696	155817	340861	127663	120301	267143	201005	123608	90667.3	102334	118851	0.755719	0.0189397	0.664633	0.0111526	0.422092	5.56824e-05
LRG_451p1	2	174.4	0.0383896	LRG_451	LRG_451|Locus Reference Genomic|acyl-CoA dehydrogenase, short/branched chain [Source:HGNC Symbol;Acc:91]|LRG_451|LRG_451|LRG_451t1	125324	97530.5	26913	15614.3	78346.6	47687.8	11047.1	43766.4	69671	53603.3	24210.8	46899.9	32999.6	42174.2	62378.1	46075.6	64898.7	23220.5	35042.8	23552.1	11549.5	8454.15	17729.4	35737.5	36175.7	44177.1	28025.2	23753.2	4544.48	18927.7	3525.91	0.606066	0.280206	0.56555	0.229704	0.321548	0.0881961
LRG_458p1	2	175.06	2.13787e-06	LRG_458	LRG_458|Locus Reference Genomic|nucleophosmin (nucleolar phosphoprotein B23, numatrin) [Source:HGNC Symbol;Acc:7910]|LRG_458|LRG_458|LRG_458t1	167410	175578	193292	246218	207215	163902	112298	171522	78353.2	163927	162114	136926	181849	175549	174715	127755	98751.1	109481	152146	241722	129234	74812.6	81321.8	77220.8	89556	74551.1	112887	83939.8	109115	73496.8	92731.6	0.717478	0.0248381	0.772006	0.0395837	0.439336	0.000716106
LRG_47p1	8	333.85	0.0676525	LRG_47	LRG_47|Locus Reference Genomic|complement factor H [Source:HGNC Symbol;Acc:4883]|LRG_47|LRG_47|LRG_47t1	112304	61861	113148	130342	108512	192908	117551	108703	59703.5	78442.4	226924	91017.1	693964	68194.2	123032	109240	87948.1	61858.4	109956	322143	159389	73849.2	56854.1	58485.3	104234	44012.7	78327	33173.6	82119.3	61973.2	147864	1.24205	0.412512	1.73589	0.245367	0.704047	0.0713659
LRG_473p1	53	4006.27	0.0087864	LRG_473	LRG_473|Locus Reference Genomic|collagen, type VI, alpha 3 [Source:HGNC Symbol;Acc:2213]|LRG_473|LRG_473|LRG_473t1	1.57058e+07	1.05579e+07	1.18099e+07	1.06308e+07	1.12692e+07	9.13874e+06	1.41293e+07	8.73181e+06	1.02954e+07	1.37144e+07	1.09362e+07	5.91836e+06	1.71591e+07	9.99786e+06	1.21658e+07	9.72518e+06	1.30263e+07	6.49966e+06	7.7698e+06	1.05107e+07	5.80065e+06	7.122e+06	9.58567e+06	6.85967e+06	7.1835e+06	1.21089e+07	6.02847e+06	9.15866e+06	5.05965e+06	5.52362e+06	5.36494e+06	0.930212	0.54664	0.821806	0.175357	0.616896	0.00429677
LRG_475p1	18	1827.68	0.0167555	LRG_475	LRG_475|Locus Reference Genomic|collagen, type VI, alpha 1 [Source:HGNC Symbol;Acc:2211]|LRG_475|LRG_475|LRG_475t1	8.08157e+06	5.7963e+06	5.86241e+06	5.57476e+06	6.5515e+06	4.53201e+06	8.60677e+06	5.02595e+06	3.89594e+06	7.88942e+06	5.78629e+06	2.72577e+06	9.89695e+06	5.40894e+06	7.45896e+06	5.25681e+06	6.86674e+06	3.59228e+06	3.35892e+06	4.98886e+06	3.44424e+06	4.68037e+06	5.27002e+06	3.68085e+06	4.38601e+06	4.51972e+06	3.06106e+06	4.70144e+06	2.48832e+06	2.6123e+06	2.75803e+06	0.934532	0.654792	0.831569	0.225101	0.598718	0.00177647
LRG_476p1	11	922.8	0.000435103	LRG_476	LRG_476|Locus Reference Genomic|collagen, type VI, alpha 2 [Source:HGNC Symbol;Acc:2212]|LRG_476|LRG_476|LRG_476t1	5.54181e+06	3.88524e+06	3.89711e+06	3.81882e+06	4.4819e+06	2.61457e+06	5.02063e+06	3.62118e+06	2.7297e+06	4.08664e+06	3.53454e+06	2.30504e+06	5.45736e+06	3.33757e+06	4.50016e+06	3.37595e+06	3.82053e+06	2.29327e+06	2.30282e+06	3.53828e+06	2.50535e+06	3.10674e+06	3.27729e+06	2.12347e+06	2.64819e+06	2.16059e+06	1.95811e+06	2.63751e+06	1.81325e+06	1.47823e+06	1.72056e+06	0.832654	0.17356	0.773099	0.0590752	0.530036	0.00113043
LRG_504p1	12	897.1	4.45717e-07	LRG_504	LRG_504|Locus Reference Genomic|fumarate hydratase [Source:HGNC Symbol;Acc:3700]|LRG_504|LRG_504|LRG_504t1	9.63702e+06	6.86956e+06	8.83353e+06	7.53429e+06	7.29482e+06	5.715e+06	6.0952e+06	5.24735e+06	5.24643e+06	6.49018e+06	5.27895e+06	5.15057e+06	6.08515e+06	5.94786e+06	5.89093e+06	5.11294e+06	5.20634e+06	3.35084e+06	5.13852e+06	4.51604e+06	2.64878e+06	2.28557e+06	3.99049e+06	3.09847e+06	2.77447e+06	4.18158e+06	4.11519e+06	3.78255e+06	1.88371e+06	3.52267e+06	2.31509e+06	0.706866	0.0072789	0.610517	0.00112548	0.39769	0.000137122
ENSP00000302621	2	186.22	0.237437	LRG1	LRG1|HGNC Symbol|leucine-rich alpha-2-glycoprotein 1 [Source:HGNC Symbol;Acc:29480]|19|ENSG00000171236|ENST00000306390	2058.08	3849.23	48171.4	46442.4	14901.1	22800.4	51147.1	9250.92	1273.65	60214.5	9287.86	5129.53	556705	87886.9	24711.3	92691.2	28747.2	15686.6	94433.1	11698.1	37938.6	73794.4	25337.6	14940	19574.7	28427.6	27026	54869.9	166088	24180.8	4878.97	1.11168	0.860204	4.1397	0.205344	1.90222	0.269916
ENSP00000260665	17	877.75	0.0209977	LRPPRC	LRPPRC|HGNC Symbol|leucine-rich pentatricopeptide repeat containing [Source:HGNC Symbol;Acc:15714]|2|ENSG00000138095|ENST00000260665	1.00831e+06	772358	679712	429211	646646	591994	587380	707770	740640	874679	827881	222926	629218	657782	903591	538987	639678	342832	380744	738382	271153	501660	510255	342710	338315	836665	440410	427847	165531	321459	417317	1.02047	0.895486	0.752959	0.171929	0.608297	0.0391623
ENSP00000463146	1	16.66	2.35497e-07	LRRC37B	LRRC37B|HGNC Symbol|leucine rich repeat containing 37B [Source:HGNC Symbol;Acc:29070]|17|ENSG00000185158|ENST00000582117	104797	76161	111069	136324	116060	70392.4	64941.2	83662.2	199096	52060.8	88162.1	33211.4	38767.5	27410.8	59568.1	55090.6	33752.2	34224.8	54115	40105	25821.9	33003.5	39700.8	33905.4	28540.8	59820.5	36067.3	27801.9	27282.6	15864	28759.9	0.854617	0.530009	0.369269	0.00101564	0.303766	0.000678811
ENSP00000367498	1	19.03	0.648801	LRRC47	LRRC47|HGNC Symbol|leucine rich repeat containing 47 [Source:HGNC Symbol;Acc:29207]|1|ENSG00000130764|ENST00000378251	8628.67	7030.79	5946.48	12686.8	10948	21759.9	14614.6	9577.22	7931.51	12746.2	11726.6	15819	8411.42	24347.3	12526.4	6553.48	6794.78	3620.77	7070.51	13400.5	8216.76	5115.81	8954.99	7396.63	8155.51	41711.2	7629.41	5516.57	4002.24	17886.2	10423	1.44332	0.124533	1.17992	0.488118	1.29078	0.49908
ENSP00000244815	1	16.22	0.0251275	LRRFIP1	LRRFIP1|HGNC Symbol|leucine rich repeat (in FLII) interacting protein 1 [Source:HGNC Symbol;Acc:6702]|2|ENSG00000124831|ENST00000244815	94014.6	77648.5	95766.3	137015	131567	103882	134591	102054	67199.8	109446	105458	70965.8	418906	239912	219075	138258	186869	108226	114191	140816	107932	152643	144226	66330.7	111908	79808.6	92131.5	84763.2	70032.8	80634.2	85859.1	0.967999	0.819128	1.6279	0.0727739	0.903279	0.504178
ENSP00000436672	1	16.1	0.00691065	LRRK1	LRRK1|HGNC Symbol|leucine-rich repeat kinase 1 [Source:HGNC Symbol;Acc:18608]|15|ENSG00000154237|ENST00000526457	32647.1	401686	141201	112094	201755	409466	933565	502855	215745	635093	103147	651483	282377	1.31195e+06	900968	1.02876e+06	489397	393555	333796	231605	195817	742913	575081	431078	514323	746457	794411	1.06995e+06	352464	666157	154085	2.62342	0.071114	3.27177	0.0110839	3.3995	0.00116927
ENSP00000228740	1	17.81	0.11322	LTA4H	LTA4H|HGNC Symbol|leukotriene A4 hydrolase [Source:HGNC Symbol;Acc:6710]|12|ENSG00000111144|ENST00000228740	8295.75	18940.2	19615.8	7810.73	7615.78	26507	14715.4	15960.8	19563.4	23321.7	25358.4	5582.14	14769.6	20356.7	20703.3	19723.6	17543.9	17177.7	26245.8	15729	11579.2	9311.74	15086.2	17126.2	12626.9	28653.5	24237.6	15284.3	11110.6	16656.2	12743.4	1.67831	0.0410792	1.36011	0.215188	1.30733	0.289554
ENSP00000266718	6	258.37	0.0019323	LUM	LUM|HGNC Symbol|lumican [Source:HGNC Symbol;Acc:6724]|12|ENSG00000139329|ENST00000266718	1.84831e+06	1.73188e+06	1.82111e+06	2.292e+06	1.96759e+06	1.32749e+06	1.24901e+06	1.41649e+06	419366	1.19255e+06	1.47281e+06	2.18693e+06	5.83495e+06	1.70169e+06	1.85824e+06	1.32463e+06	1.77056e+06	985000	1.05372e+06	3.91685e+06	1.40525e+06	1.063e+06	436182	739045	1.78899e+06	281072	961039	978703	945206	860108	908678	0.610513	0.00357628	1.14057	0.593125	0.46383	2.30595e-05
ENSP00000303758	1	15.2	1.53637e-05	LUZP1	LUZP1|HGNC Symbol|leucine zipper protein 1 [Source:HGNC Symbol;Acc:14985]|1|ENSG00000169641|ENST00000302291	132800	84094.8	81155.6	83965.1	85876.6	68967.9	79266.5	84720.2	69344.3	92052.2	46197.9	19057.3	126592	179955	275196	177642	141078	124966	205593	147454	26164.2	47154.1	49811	21500.1	14149.1	31311.9	20146.8	20204.9	10362.2	20890.9	18621.3	0.784634	0.13063	1.52139	0.0895016	0.271593	0.00097265
ENSP00000320043	1	41.84	0.00109519	LYPLA1	LYPLA1|HGNC Symbol|lysophospholipase I [Source:HGNC Symbol;Acc:6737]|8|ENSG00000120992|ENST00000316963	4410.91	6042.9	11421.4	12282.2	9833.75	7644.8	40869.1	22803.9	8531.29	40588.8	20032.7	8394.89	47856.9	50827.2	54424.2	47568.7	47763.5	24608.1	39362.3	32972.1	16336.4	28929.9	43581.2	13136	16345.7	27484.1	31407	38935.6	15102.3	27958.6	18868.5	2.66096	0.0590914	4.20668	0.000256462	2.97501	0.000394386
ENSP00000355895	2	78.44	3.13063e-05	LYPLAL1	LYPLAL1|HGNC Symbol|lysophospholipase-like 1 [Source:HGNC Symbol;Acc:20440]|1|ENSG00000143353|ENST00000366928	27716.7	14161.7	25673.6	15186.4	25391.9	16103.4	18947.7	25122	29909.4	30522.9	35841.9	17334.2	41308.8	58326.7	82714.7	67368.4	88315.3	50693.1	55637.2	161949	43225.6	49046.6	58254.4	43575.1	49824.2	129645	88965.8	44343	61529.8	84754.5	100899	1.2057	0.316792	3.08365	0.00546052	3.28695	0.000343089
ENSP00000417885	1	46.04	0.405636	LYRM4	LYRM4|HGNC Symbol|LYR motif containing 4 [Source:HGNC Symbol;Acc:21365]|6|ENSG00000214113|ENST00000463032	35238.4	37715.7	23617.8	13481.9	21195.6	32968	27445.1	16213.9	76247.4	20029.4	5335.76	53794.2	21205	39901.2	6910.7	33241.2	7465.88	27637.2	22605	20173.6	11026.8	15888.6	17080.2	27319.9	28900.1	22614.1	18708	10599.2	10042.8	8350.79	4149.9	1.13168	0.763708	0.929379	0.781378	0.623444	0.101123
ENSP00000261267	1	65.76	0.863406	LYZ	LYZ|HGNC Symbol|lysozyme [Source:HGNC Symbol;Acc:6740]|12|ENSG00000090382|ENST00000261267	4542.13	5978.5	35718.8	13391	6446.37	8974.63	17700.1	6495.82	22983.6	25178.6	11862	3876.45	19857.1	8719.94	6003.41	23195	3002.65	4153.36	24300.1	20578.7	12102.3	14119.5	23535.5	13649.9	9147.35	96478.3	19827.4	1397.83	2525.35	2812.79	7426.26	1.17533	0.737563	0.95184	0.924505	1.44468	0.590487
ENSP00000255681	2	191.04	0.104865	MACROD1	MACROD1|HGNC Symbol|MACRO domain containing 1 [Source:HGNC Symbol;Acc:29598]|11|ENSG00000133315|ENST00000255681	308547	223581	171148	112328	186399	240938	175831	232811	61899.2	244180	93923.4	143827	255338	278554	169864	237887	181288	148609	186809	146925	82970.1	147782	167211	108862	89861.8	162550	176460	102712	77234.9	126986	76417.1	0.872904	0.593207	0.914205	0.660581	0.616803	0.0757519
ENSP00000434552	1	42.59	5.95298e-09	MAML2	MAML2|HGNC Symbol|mastermind-like 2 (Drosophila) [Source:HGNC Symbol;Acc:16259]|11|ENSG00000184384|ENST00000524717	6359.15	7651.49	7770.61	10100.4	17234.1	5968.56	8354.51	14696.7	64392.2	32063.3	76552.7	56060	23205.9	76217.9	102511	111626	110239	99983.2	121013	107668	89256.4	79744.8	142687	156755	246268	121009	140320	309941	427629	256176	364480	3.42776	0.111354	9.13944	1.12481e-05	22.8543	0.000229967
ENSP00000340684	9	462.6	0.0565462	MAOA	MAOA|HGNC Symbol|monoamine oxidase A [Source:HGNC Symbol;Acc:6833]|X|ENSG00000189221|ENST00000338702	1.6359e+06	937406	1.48e+06	1.12221e+06	1.06071e+06	1.06188e+06	1.41373e+06	1.01762e+06	1.1729e+06	1.04962e+06	1.13767e+06	595511	939114	980953	1.30416e+06	879952	1.07686e+06	789196	579775	657574	530541	834279	1.89473e+06	915962	426522	1.65028e+06	630647	944220	627414	709240	515514	0.915806	0.498812	0.668163	0.0316652	0.733521	0.126488
ENSP00000367309	5	410.7	0.0111219	MAOB	MAOB|HGNC Symbol|monoamine oxidase B [Source:HGNC Symbol;Acc:6834]|X|ENSG00000069535|ENST00000378069	1.62823e+06	1.05466e+06	1.38402e+06	1.10074e+06	1.06941e+06	1.09435e+06	1.35278e+06	839773	1.43782e+06	1.17207e+06	1.12236e+06	671851	979455	1.19671e+06	1.35434e+06	867818	1.01751e+06	574054	800442	817809	386841	637867	1.00962e+06	621224	437690	1.51204e+06	787443	680108	397671	972256	630170	0.937829	0.599582	0.694785	0.0269513	0.616163	0.0103239
ENSP00000353508	1	21.43	2.35143e-06	MAP2	MAP2|HGNC Symbol|microtubule-associated protein 2 [Source:HGNC Symbol;Acc:6839]|2|ENSG00000078018|ENST00000360351	117059	46131	79556.3	105209	78231.6	59372.9	52096.1	65996.6	66292.3	39720.7	44022.2	20802.8	174723	157461	214059	187171	138934	136938	208245	242568	42300.8	43183.6	41597.7	27492.3	25178.8	23264.2	19596.8	17112.7	16049.3	23533.5	20912.8	0.64037	0.0655469	1.78701	0.0227681	0.302592	0.00705444
ENSP00000319139	1	17.04	0.0219186	MAP2K3	MAP2K3|HGNC Symbol|mitogen-activated protein kinase kinase 3 [Source:HGNC Symbol;Acc:6843]|17|ENSG00000034152|ENST00000316920	238.293	129.669	1038.6	378.222	806.36	860.663	3021.23	1081.94	446.865	3485	1727.6	208.503	3491.22	1503.09	2184.71	1627.75	3241.3	1483.69	688.512	3079.23	1506.02	572.325	3039.16	301.956	890.024	1325.08	746.875	1702.83	563.859	402.346	302.096	3.41654	0.0553863	3.66904	0.0035925	1.90004	0.169409
ENSP00000407602	12	486.64	0.00457819	MAP4	MAP4|HGNC Symbol|microtubule-associated protein 4 [Source:HGNC Symbol;Acc:6862]|3|ENSG00000047849|ENST00000426837	89411.9	147339	115365	123838	128780	682906	196555	218717	55685.3	218987	79368	459754	593289	678180	254916	250790	217118	233759	364928	340815	326285	161627	279114	272174	339768	79991.4	183297	258796	131827	243581	166673	2.00118	0.250084	3.0756	0.000663712	1.75023	0.00600732
ENSP00000364721	1	32.62	0.32609	MAPRE1	MAPRE1|HGNC Symbol|microtubule-associated protein, RP/EB family, member 1 [Source:HGNC Symbol;Acc:6890]|20|ENSG00000101367|ENST00000375571	1957.81	2099.93	6163.3	5163.59	5969.15	6713.52	3245.68	3953.39	925.047	4236.55	275.077	0	5957.94	1114.05	738.715	3679	1923.46	4237.08	5740.87	1101.15	1849.78	1234.53	1064.73	2462.99	2152.85	238.973	1307.33	2295.56	379.295	0	421.397	0.755107	0.45459	0.6168	0.190702	0.270623	0.0256513
ENSP00000357624	1	59.34	0.0112106	MARCKS	MARCKS|HGNC Symbol|myristoylated alanine-rich protein kinase C substrate [Source:HGNC Symbol;Acc:6759]|6|ENSG00000155130|ENST00000368635	17076.9	14837.1	4095.41	6456.44	15703.8	12488.8	4292.65	6552.47	13483.5	13074.9	3779.13	16070.6	4403.87	6704.62	7521.83	6515.35	7803.17	4915.74	4996.51	4954.43	1454.8	2799.03	3982.99	4898.53	6050.13	1904.28	8861.69	2872.15	1320.58	3528.9	3666.72	0.768891	0.431934	0.56164	0.132484	0.342833	0.0423725
ENSP00000448378	1	19.9	0.698159	MARS	MARS|HGNC Symbol|methionyl-tRNA synthetase [Source:HGNC Symbol;Acc:6898]|12|ENSG00000166986|ENST00000551172	1442.37	880.478	3036.88	2859.21	1790.36	1351.2	176.105	572.997	8731.52	2189.07	3200.23	2542.49	1149.48	1542.44	0	1791.51	1735.71	1075.35	3811.21	687.854	2085.24	1111.9	1216.18	258.422	1531.39	3862.22	1208.67	0	545.033	2449.24	1033.74	1.3505	0.622017	0.820301	0.51446	0.660226	0.241716
ENSP00000414243	1	385.64	0.877137	MB	MB|HGNC Symbol|myoglobin [Source:HGNC Symbol;Acc:6915]|22|ENSG00000198125|ENST00000419229	43306.3	28807.5	4494.57	821.109	20570.9	21959.4	25555.2	29739.5	2497.37	31946.8	0	24065.7	21356.3	36831.5	30977.7	37195.7	22791.9	16066.8	24135.4	0	1487.46	15940.9	6097.86	9650.78	1780.89	3898.25	28515.9	18766.2	4600.42	21456.6	8419.59	0.949811	0.921663	1.09647	0.837171	0.60779	0.397554
ENSP00000352835	10	1232.64	0.155901	MB	MB|HGNC Symbol|myoglobin [Source:HGNC Symbol;Acc:6915]|22|ENSG00000198125|ENST00000359787	4.19218e+07	3.44693e+07	2.1029e+07	1.69992e+07	3.05856e+07	2.14158e+07	2.71446e+07	3.6257e+07	3.4645e+07	3.05659e+07	1.25162e+07	3.46624e+07	2.19114e+07	3.26196e+07	3.65707e+07	3.6475e+07	2.37528e+07	2.34323e+07	3.51542e+07	7.21916e+06	5.68039e+06	1.68339e+07	1.57718e+07	2.02603e+07	1.27939e+07	2.26265e+07	2.57794e+07	2.07334e+07	6.90567e+06	1.62465e+07	9.79731e+06	0.934131	0.750082	0.887824	0.589449	0.578424	0.0505019
ENSP00000265594	9	431.19	6.45809e-05	MCCC1	MCCC1|HGNC Symbol|methylcrotonoyl-CoA carboxylase 1 (alpha) [Source:HGNC Symbol;Acc:6936]|3|ENSG00000078070|ENST00000265594	1.19704e+06	856254	920018	850338	928213	616302	325010	603141	880404	456685	672672	861440	392359	609660	645934	455085	429895	268699	425101	580665	273390	393356	532635	337821	262892	427538	483522	330775	215748	433076	324874	0.623301	0.00608988	0.52003	0.00032084	0.393765	0.000189216
ENSP00000327308	7	518.24	0.0314904	MCCC2	MCCC2|HGNC Symbol|methylcrotonoyl-CoA carboxylase 2 (beta) [Source:HGNC Symbol;Acc:6937]|5|ENSG00000131844|ENST00000323375	467179	364095	415974	345669	388734	309925	407930	346797	299732	406759	381170	304278	389017	475357	394651	329539	441744	263238	295784	326277	192254	257128	466163	223293	190385	403831	258740	307182	150045	312240	182144	0.9051	0.224936	0.860933	0.133116	0.694156	0.00728538
ENSP00000244217	2	58.4	0.012001	MCEE	MCEE|HGNC Symbol|methylmalonyl CoA epimerase [Source:HGNC Symbol;Acc:16732]|2|ENSG00000124370|ENST00000244217	103910	84519.9	69060.2	55400.1	70739.9	34788.2	32592.5	54719.4	80671.9	27554.3	65295.8	109383	40596.9	37841.2	44024.9	38441.9	26714.2	19242.8	43185.5	80575.1	45193.2	40790.5	25975.9	37072.8	38829.3	49609.7	38679.4	22455.7	36777.6	24592.4	46451	0.64216	0.0467091	0.632378	0.0349381	0.470811	0.00547367
ENSP00000317271	1	39.57	2.8891e-06	MCFD2	MCFD2|HGNC Symbol|multiple coagulation factor deficiency 2 [Source:HGNC Symbol;Acc:18451]|2|ENSG00000180398|ENST00000319466	33.7484	641.397	1934.83	1290.86	1182.06	3068	3153.77	2602.87	1641.73	2767.23	4962.11	2671.12	9842.69	13229.3	6890.48	9622.21	12907	8305.47	9728.5	23430.9	15119	8834.71	11980.1	4115.15	8325.08	2578.93	8512.49	8983.74	18054.2	4997.21	10512	2.98316	0.00545853	10.9924	0.000237573	8.54765	0.000320291
ENSP00000233114	6	673.73	2.79212e-05	MDH1	MDH1|HGNC Symbol|malate dehydrogenase 1, NAD (soluble) [Source:HGNC Symbol;Acc:6970]|2|ENSG00000014641|ENST00000233114	1.45643e+07	9.88911e+06	1.82234e+07	1.62744e+07	1.33431e+07	9.82571e+06	1.26652e+07	9.67589e+06	9.29461e+06	1.41815e+07	9.41158e+06	9.59607e+06	1.00812e+07	9.03362e+06	1.18339e+07	8.43645e+06	8.18797e+06	4.51513e+06	7.61198e+06	6.87573e+06	3.92802e+06	5.46389e+06	9.88906e+06	4.54535e+06	5.56922e+06	8.76741e+06	6.52427e+06	5.97898e+06	3.32385e+06	5.10603e+06	3.99663e+06	0.749881	0.0650208	0.553987	0.00591529	0.409194	0.00171423
ENSP00000394504	4	761.89	0.00596747	MDH1	MDH1|HGNC Symbol|malate dehydrogenase 1, NAD (soluble) [Source:HGNC Symbol;Acc:6970]|2|ENSG00000014641|ENST00000436321	8813.81	27696.6	103362	35785.9	51593.3	36355.3	487546	87135	45487.1	996263	104641	48183.2	660779	563778	553634	356899	1.12803e+06	129764	180183	164783	75221.9	258964	1.29434e+06	70796	220679	446331	466929	487964	117254	230935	89908.6	6.44451	0.175991	8.49556	0.011835	8.10579	0.0197947
ENSP00000327070	19	1330.15	7.00801e-07	MDH2	MDH2|HGNC Symbol|malate dehydrogenase 2, NAD (mitochondrial) [Source:HGNC Symbol;Acc:6971]|7|ENSG00000146701|ENST00000315758	4.6868e+07	3.3614e+07	3.87256e+07	3.39401e+07	3.79658e+07	2.52605e+07	2.61085e+07	3.48581e+07	2.50763e+07	2.7973e+07	2.79572e+07	3.88611e+07	2.0951e+07	3.01114e+07	3.18913e+07	3.02878e+07	1.91336e+07	1.95441e+07	2.73006e+07	2.81296e+07	1.46858e+07	1.50983e+07	1.6286e+07	1.56591e+07	1.28111e+07	1.86424e+07	2.2702e+07	1.75848e+07	1.49589e+07	1.69973e+07	1.87306e+07	0.729207	0.00821846	0.682569	0.00400186	0.443377	0.00037875
ENSP00000358719	1	43.98	0.000216443	ME1	ME1|HGNC Symbol|malic enzyme 1, NADP(+)-dependent, cytosolic [Source:HGNC Symbol;Acc:6983]|6|ENSG00000065833|ENST00000369705	2070	8993.49	23708.3	15986.5	17696	11698.3	22031.6	13311.7	11329.1	13900.5	16197.8	3634.86	12947.5	11947.6	14008.4	11520.3	12458.7	7789.12	8241	7711.15	2733.83	5166.79	7017.02	3559.01	4679.05	4096.35	3042.62	3527.02	2342.85	2400.69	3158.4	1.07698	0.805113	0.679231	0.315977	0.284787	0.0581089
ENSP00000321070	1	98.33	0.00110919	ME2	ME2|HGNC Symbol|malic enzyme 2, NAD(+)-dependent, mitochondrial [Source:HGNC Symbol;Acc:6984]|18|ENSG00000082212|ENST00000321341	126588	49172.5	87213.4	63020.3	76799.9	59183.4	55140.3	67156.2	33700	115366	39275.5	33407.3	33445.5	74762.4	58347.3	70537.9	57825.7	38201.5	42316.1	22237.2	17032.9	27121.3	50903.2	18713.8	22974	45185.5	45226.2	12290.1	18363.8	23832.6	30478.9	0.765117	0.315373	0.556257	0.0505298	0.366303	0.0150173
ENSP00000352657	2	122.14	1.44354e-06	ME3	ME3|HGNC Symbol|malic enzyme 3, NADP(+)-dependent, mitochondrial [Source:HGNC Symbol;Acc:6985]|11|ENSG00000151376|ENST00000359636	5307.13	11066.6	7117.67	7882.69	11950.2	12565.8	39325.8	26991.9	32015.3	69145.8	17619.7	22017.4	51222.8	69780.9	60191.3	67986	89084.1	70036.8	42565	44019.5	20949.6	20254.6	37314.7	39569.6	22203.1	61671.6	52999.4	46706.1	31235.7	44409.5	28920	3.80203	0.0315786	6.2073	9.47227e-05	4.44652	3.78384e-05
ENSP00000263702	2	51.47	0.021432	MECR	MECR|HGNC Symbol|mitochondrial trans-2-enoyl-CoA reductase [Source:HGNC Symbol;Acc:19691]|1|ENSG00000116353|ENST00000263702	95503	67006.5	74904.4	67728.7	63107.7	57210	29026.9	51705.8	68500.8	7184	59486.8	64309.3	54821	46142.4	19760.7	41256.1	41956.7	24022.6	37826.7	47123.4	26005.5	3990.87	8513.35	23387.7	29571.9	53781.3	38809.7	28016.2	24182.4	36446.4	35564.9	0.618045	0.0338155	0.547487	0.00144907	0.383251	0.000165911
ENSP00000380888	1	42.01	0.000306969	MED13	MED13|HGNC Symbol|mediator complex subunit 13 [Source:HGNC Symbol;Acc:22474]|17|ENSG00000108510|ENST00000397786	0	0	0	0	0	0	0	27.1849	0	0	556.076	0	0	117.091	197.602	774.439	190.268	205.673	714.697	379.36	152.875	180.592	927.257	172.158	183.054	800.604	417.857	132.23	348.456	0.0394156	240.37	#DIV/0!	0.338466	#DIV/0!	0.0111172	#DIV/0!	0.00587004
ENSP00000251268	1	31.71	0.000537395	MEGF8	MEGF8|HGNC Symbol|multiple EGF-like-domains 8 [Source:HGNC Symbol;Acc:3233]|19|ENSG00000105429|ENST00000251268	1710.62	606.083	2251.93	1585.06	1710.51	0	3688.15	2920.68	7912.41	23728.7	14235.2	6606.49	47635.9	121343	20255.7	91263.5	86609.1	86637.5	61665.8	33250.8	29664.9	128954	31906.2	14674.1	15643.4	103065	46171.7	98750.9	279290	64269	31997.6	5.56161	0.103808	37.1896	0.000897577	51.7994	0.0114766
ENSP00000295065	1	68.09	0.000396558	MEMO1	MEMO1|HGNC Symbol|mediator of cell motility 1 [Source:HGNC Symbol;Acc:14014]|2|ENSG00000162959|ENST00000295065	19995.4	8496.53	48061.9	30775.1	21335.3	12087.1	9450.36	14492.3	22026.7	7614.86	14134.8	4163.12	12981.9	6996.24	11945.6	5374.1	6704.13	5772.63	8038.8	17707.7	7767.99	4043.62	14761.4	5118.83	7786.31	11139	4818.73	8066.26	2068.43	4884.92	6022.17	0.516889	0.135119	0.339847	0.0607018	0.267012	0.0450037
ENSP00000299610	1	17.25	0.146849	MFAP4	MFAP4|HGNC Symbol|microfibrillar-associated protein 4 [Source:HGNC Symbol;Acc:7035]|17|ENSG00000166482|ENST00000299610	23352.6	7922.85	24086.3	20443	22473	4384.24	23344.2	6147.24	11708.5	9011.26	5764.16	1327.28	176133	11347.6	14393	13138.8	34954.9	3551.18	1359.46	61125	7008.63	8342.17	5300.97	2280.55	23985.5	16971.8	552.331	8475.6	5069.11	980.137	2734.48	0.511812	0.046552	1.65011	0.477156	0.380008	0.0110747
ENSP00000352455	1	28.45	0.336561	MFAP5	MFAP5|HGNC Symbol|microfibrillar associated protein 5 [Source:HGNC Symbol;Acc:29673]|12|ENSG00000197614|ENST00000359478	12960.3	7579.87	15852.5	23477.9	14062.8	21222.4	10872.3	14142.4	18572.6	6435.82	16060.7	23681.1	21475.8	7960.96	16848.5	13935.4	13755.4	9481.43	6562.25	23588.4	18508.2	17414.8	28434	9165.14	11681.8	9179.79	15106.4	6260.37	5169.19	3182.41	9624.37	0.984064	0.945941	1.05363	0.813063	0.779203	0.368207
ENSP00000414870	1	15.43	1.90755e-11	MFSD9	MFSD9|HGNC Symbol|major facilitator superfamily domain containing 9 [Source:HGNC Symbol;Acc:28158]|2|ENSG00000135953|ENST00000437075	1086.79	1441.98	2654.03	3098.07	732.985	11602.9	21048.2	23591	14928.9	60744	20078.5	9597.02	120588	149294	175466	229656	248404	158526	277929	182897	108544	89129.9	238867	60839.1	86675.8	106926	207867	122532	68631.1	121283	76691.3	14.0518	0.0233129	92.1306	8.70795e-05	65.4239	0.000167629
ENSP00000356858	3	137.56	0.633933	MGST3	MGST3|HGNC Symbol|microsomal glutathione S-transferase 3 [Source:HGNC Symbol;Acc:7064]|1|ENSG00000143198|ENST00000367883	156895	129332	109665	16925.8	89716.6	221757	151890	21951	38073.6	58663.2	12702	35489.6	23192.5	226555	47304.5	114909	62047.8	63109.9	17299.5	8767.31	5382.53	26129.8	156961	171048	112005	217388	108106	8385.97	5510.23	54668.3	29922.5	0.837481	0.704651	0.60101	0.234921	0.885635	0.738161
ENSP00000215754	3	141.83	0.139858	MIF	MIF|HGNC Symbol|macrophage migration inhibitory factor (glycosylation-inhibiting factor) [Source:HGNC Symbol;Acc:7097]|22|ENSG00000240972|ENST00000215754	681604	376922	746713	567657	506753	643489	409205	718462	741922	312580	281372	1.16275e+06	628859	1.04066e+06	466587	507966	376001	622334	1.00739e+06	390347	285258	270714	325289	480986	490660	840686	503745	290640	250610	470300	183681	0.899134	0.600566	1.12655	0.547805	0.713162	0.091083
ENSP00000274897	1	32.67	0.0285228	MLIP	MLIP|HGNC Symbol|muscular LMNA-interacting protein [Source:HGNC Symbol;Acc:21355]|6|ENSG00000146147|ENST00000274897	2073.62	926.077	5447.8	3674.72	1866.78	8801.73	1693.22	2573.85	289.315	1340.42	557.654	5602.75	3781.66	11123.4	206.252	1220.74	667.829	2350.69	8136.88	1153.97	829.156	765.094	101.984	2313.03	1589.64	84.5689	0	579.913	199.535	357.324	1002.97	0.908821	0.870927	1.25361	0.62352	0.249984	0.0556371
ENSP00000340257	5	134.45	0.0351879	MLTK	MLTK|UniProtKB Gene Name|Mitogen-activated protein kinase kinase kinase MLT [Source:UniProtKB/Swiss-Prot;Acc:Q9NYL2]|2|ENSG00000091436|ENST00000338983	42400.1	20896.8	66212	40584	38010	27658.2	71513	39596.5	34470.1	42619.6	62093.8	68227.2	99640.9	59440.5	53350.3	42339	63194.4	43017.5	56773	70396.4	61902.8	40698.9	79641.8	33812.9	54197.5	26777.8	27425.6	43526.2	44449	25602.1	42327.2	1.11304	0.649736	1.48552	0.0519747	1.00541	0.980342
ENSP00000262430	4	236.68	0.00171201	MLYCD	MLYCD|HGNC Symbol|malonyl-CoA decarboxylase [Source:HGNC Symbol;Acc:7150]|16|ENSG00000103150|ENST00000262430	437756	247947	368732	297725	298300	205477	428392	263282	331382	297185	249017	82616.5	297434	255978	224776	211327	257932	207254	210384	203353	110317	170382	253913	145759	131177	257209	153916	239021	81443.2	150575	111513	0.89608	0.473971	0.624483	0.0148573	0.513465	0.00429772
ENSP00000450323	1	18.56	4.98357e-10	MMP14	MMP14|HGNC Symbol|matrix metallopeptidase 14 (membrane-inserted) [Source:HGNC Symbol;Acc:7160]|14|ENSG00000157227|ENST00000547279	2657.93	7652.12	2520.86	1010.06	4000.08	10184.1	32238.5	24248.5	10615.7	174150	39126.9	47045.4	121534	235226	162604	188942	332726	192633	83999.5	37355	66951.4	139433	499086	551262	274759	264496	169420	443987	82385.4	221423	102279	13.5719	0.13995	41.1696	0.000936468	77.0283	0.000643265
ENSP00000271373	3	179.46	0.0982458	MPC2	MPC2|HGNC Symbol|mitochondrial pyruvate carrier 2 [Source:HGNC Symbol;Acc:24515]|1|ENSG00000143158|ENST00000271373	536547	291833	153110	93776.4	267808	328074	111844	148196	215382	24640.6	41732.7	85417.2	79786.1	269306	45681.4	236030	106313	186614	158008	44753.3	33468.3	7479.6	24606	169488	128162	49855.2	182828	71870.7	34734.3	164316	74630.4	0.539725	0.20996	0.463629	0.134385	0.338019	0.0788218
ENSP00000318318	1	31.95	8.10406e-05	MPI	MPI|HGNC Symbol|mannose phosphate isomerase [Source:HGNC Symbol;Acc:7216]|15|ENSG00000178802|ENST00000352410	25752.7	25246.6	14906.2	20238.2	27228.4	13915.6	8123.03	16363.1	12685.7	8247.93	10797.7	10449.3	18587.8	17499.2	17937.3	12429.4	11503.2	5623.39	8101.36	11337.6	7802.43	8582.84	7220.1	3923.67	9134.86	13484.7	7147.78	5794.84	9196.12	10362.6	6508.85	0.515507	0.0047491	0.534836	0.00522292	0.358802	0.00168407
ENSP00000333401	1	16.64	0.642401	MRPL40	MRPL40|HGNC Symbol|mitochondrial ribosomal protein L40 [Source:HGNC Symbol;Acc:14491]|22|ENSG00000185608|ENST00000333130	22222.9	16471.1	4245.36	5112.72	11750.8	8566.81	764.125	17553.4	13187.4	6454.74	12685.2	18462.7	1127.42	11293.8	10879.2	10630.8	12398.1	11425.2	13149.8	19569.7	5203.18	4915.49	2317.85	9862.77	8103.42	7032.46	14921.9	2871.39	9196.09	3723.14	10063.1	0.825093	0.630527	0.954301	0.890684	0.610402	0.254157
ENSP00000312395	1	27.3	0.658257	MRPS21	MRPS21|HGNC Symbol|mitochondrial ribosomal protein S21 [Source:HGNC Symbol;Acc:14046]|1|ENSG00000187145|ENST00000309092	28232.7	17434.1	15388.2	8970.98	13682.7	12646.4	4392.94	36188.1	54413.2	9567.64	24954.9	24156.1	2297.95	13250	21219.4	18530.4	7970.81	12497.1	18376.7	23770.9	9434.98	7691.05	5565.6	14180.2	11569.9	29907.5	17035.6	9058.44	11138.9	9961.94	13487.3	1.41526	0.435162	0.90495	0.696132	0.774092	0.355908
ENSP00000320184	1	51.5	0.849737	MRPS23	MRPS23|HGNC Symbol|mitochondrial ribosomal protein S23 [Source:HGNC Symbol;Acc:14509]|17|ENSG00000181610|ENST00000313608	19357.4	14530.3	2201.08	2784.21	10543.5	7810.92	2144.07	21760.8	21326.6	5753.94	6321.32	13274.7	944.895	8429.19	10142.2	12835.6	7208.84	5758.22	11233.2	14450	3636.17	3544.79	4232.95	7544.76	6549.43	13539.9	11107.3	1119.4	7081.21	4843.27	8090.55	1.09811	0.844526	0.889511	0.773339	0.684523	0.416375
ENSP00000369682	1	43.96	0.0613174	MRPS26	MRPS26|HGNC Symbol|mitochondrial ribosomal protein S26 [Source:HGNC Symbol;Acc:14045]|20|ENSG00000125901|ENST00000380325	2853.35	3368.17	0	0	1862.33	1043.95	120.135	2622.81	2582.06	1390.3	1778.73	3977.54	244.115	1385.78	3339.04	3512.53	1754.22	1180.54	1839.84	3668.37	993.368	888.405	438.461	1432.51	1016.2	3044.38	950.37	674.147	1181.76	446.959	1630.22	0.983235	0.974152	1.35426	0.50631	0.723876	0.574465
ENSP00000276585	1	31.38	0.223705	MRPS28	MRPS28|HGNC Symbol|mitochondrial ribosomal protein S28 [Source:HGNC Symbol;Acc:14513]|8|ENSG00000147586|ENST00000276585	32.6251	4347.27	6083.11	3712.11	4605.7	5120.95	946.661	9909.81	17307	2470.69	9937.15	10046	3320.78	4468.76	8276.82	5263.02	4042.66	2513.67	8357.99	8771.61	4351.65	2351.89	3414.79	2638	2938.88	7862.35	4361.58	3126.33	5228.14	3566.81	5157.27	2.02744	0.192719	1.58175	0.128761	1.08212	0.794974
ENSP00000256441	2	136.5	0.144532	MRPS36	MRPS36|HGNC Symbol|mitochondrial ribosomal protein S36 [Source:HGNC Symbol;Acc:16631]|5|ENSG00000134056|ENST00000256441	332110	319288	161132	97050	191285	297273	43296.8	198884	270227	45169.5	83653.4	421703	45407.8	261225	43839.6	171296	62280.8	200324	316428	68064.3	62064.6	7882.73	21572.6	264344	187515	183522	147701	35990.6	24446.5	93902.8	42561.3	0.71043	0.354425	0.750607	0.396739	0.458475	0.0611425
ENSP00000272418	1	18.04	0.418062	MRPS5	MRPS5|HGNC Symbol|mitochondrial ribosomal protein S5 [Source:HGNC Symbol;Acc:14498]|2|ENSG00000144029|ENST00000272418	946.628	1074.12	0	131.947	334.26	196.24	369.213	555.996	2008.85	783.282	534.118	204.503	197.17	269.297	790.845	634.57	614.147	380.035	55.941	312.018	0	196.404	117.563	401.757	157.52	169.698	241.294	69.4768	39.7881	71.7319	189.891	1.49035	0.495486	0.695334	0.541598	0.332762	0.202017
ENSP00000463870	1	39.02	0.282039	MRPS7	MRPS7|HGNC Symbol|mitochondrial ribosomal protein S7 [Source:HGNC Symbol;Acc:14499]|17|ENSG00000125445|ENST00000581993	12528.5	18274.2	284.928	138.355	6164.01	4837.25	1744.74	20273.4	55392.9	2747.68	13328.5	16424.5	2459.98	3199.74	13415.7	12838.8	2560.19	6256.53	13114.5	13535.3	3055.32	3541.45	1311.5	3749.48	7457	16354.5	9697.28	1754.9	3159.37	3256.89	5812.13	2.19142	0.358845	1.16155	0.770225	0.750129	0.643665
ENSP00000364855	1	16.83	0.00590478	MSH5	MSH5|HGNC Symbol|mutS homolog 5 [Source:HGNC Symbol;Acc:7328]|6|ENSG00000204410|ENST00000375703	193398	115645	68472.2	63605.5	144639	78722.9	81506.8	91361.3	89263.9	78500.4	44336.4	118571	56102.2	71787.6	93488.7	107586	71238.3	51948.8	72538.7	19147.8	18569	42399.1	32527	42479	36701.9	38368	66843.3	59699.5	23886.4	53948.2	32816.5	0.659673	0.179751	0.581278	0.117379	0.366762	0.0367373
ENSP00000284073	1	28.13	2.40685e-05	MSI2	MSI2|HGNC Symbol|musashi RNA-binding protein 2 [Source:HGNC Symbol;Acc:18585]|17|ENSG00000153944|ENST00000284073	12285.4	6306.39	8528.89	16063.7	16359.4	9010.49	5471.52	10969	65830.3	4891.96	24235.6	41036.9	3771.93	3906.85	2701.56	4956.43	2265.65	2596.95	1566.15	4168.59	3732.05	1242.24	1894.37	2840.42	1747.31	3252.28	1444.31	1648.82	2209.8	1193.76	1530.96	1.68516	0.440051	0.593706	0.279811	0.159582	0.00718245
ENSP00000353408	5	691.06	1.29179e-07	MSN	MSN|HGNC Symbol|moesin [Source:HGNC Symbol;Acc:7373]|X|ENSG00000147065|ENST00000360270	262057	238005	250100	239413	279645	254793	248045	292164	360627	264576	333419	258531	292031	283553	242179	226159	210173	196367	204700	327684	203443	130116	183891	136439	165096	217674	156634	183475	141879	124141	124544	1.15138	0.101923	0.96312	0.571995	0.616082	3.57908e-06
ENSP00000365693	1	28.56	0.153987	MSRB2	MSRB2|HGNC Symbol|methionine sulfoxide reductase B2 [Source:HGNC Symbol;Acc:17061]|10|ENSG00000148450|ENST00000376510	101795	77571.7	17847.6	30014.1	37937.8	93779.9	19830	71975.1	30760.8	10914.3	34623.4	126693	11356.6	49775.1	6830.53	49678.5	5077.97	31486	49930.5	18287.4	17791.6	4094.57	6862.52	47178.2	35550.5	15240.2	47945.5	16223.9	21545.9	9398.38	7246.3	0.823018	0.659537	0.691845	0.425648	0.398403	0.114123
ENSP00000369519	1	53.43	0.000511836	MTAP	MTAP|HGNC Symbol|methylthioadenosine phosphorylase [Source:HGNC Symbol;Acc:7413]|9|ENSG00000099810|ENST00000380172	44117.7	41165.6	50235.8	49203	37574.6	42167.7	31617	29698.5	19694.9	33054.6	35682.3	34392.9	34686.5	41394.4	38204.1	33503.7	24164.9	19470.9	26333.2	30717.6	22199.2	29936.4	21158.6	18668	22042.7	36069.2	29514.4	22799.2	19954.6	21190.3	26250.7	0.71944	0.0104537	0.686171	0.00152589	0.556878	0.000130404
ENSP00000354632	1	37.77	0.676123	MT-ATP6	MT-ATP6|HGNC Symbol|mitochondrially encoded ATP synthase 6 [Source:HGNC Symbol;Acc:7414]|MT|ENSG00000198899|ENST00000361899	387359	186874	125618	9882.17	193745	131516	358032	38917.3	141878	96457	33499.5	29898.1	46477.3	169466	183988	244144	261941	116089	15657.4	38743.3	31321.6	20316.8	27874.6	82627.4	92094.8	300158	298625	17349.1	37503.8	16549.8	100944	0.738165	0.561855	0.629636	0.364491	0.55012	0.288359
ENSP00000303222	4	129.92	0.176399	MTCH2	MTCH2|HGNC Symbol|mitochondrial carrier 2 [Source:HGNC Symbol;Acc:17587]|11|ENSG00000109919|ENST00000302503	120020	68983.7	82518.9	17286.4	42693.2	40717	123242	28100.3	55407.1	109100	55051.9	3313.52	32997.6	52167.5	57666.6	43218.8	61356.8	24433.4	15622.7	43832.7	17154.6	8862.7	95025.8	28511.8	30837.9	111112	61179.7	14871.4	8330.63	23218.9	34284.6	1.03473	0.924217	0.530561	0.153893	0.627802	0.27294
ENSP00000354876	4	217.25	0.0842795	MT-CO2	MT-CO2|HGNC Symbol|mitochondrially encoded cytochrome c oxidase II [Source:HGNC Symbol;Acc:7421]|MT|ENSG00000198712|ENST00000361739	6.61e+06	4.6539e+06	5.95656e+06	1.36753e+06	3.65678e+06	2.21739e+06	5.72754e+06	1.11425e+06	4.66093e+06	1.58468e+06	2.04909e+06	257896	1.29327e+06	1.44029e+06	2.4314e+06	2.59683e+06	2.46681e+06	1.54044e+06	550650	2.30321e+06	789966	815134	3.3795e+06	2.5322e+06	2.58651e+06	6.3062e+06	4.86111e+06	703536	352985	378883	1.18904e+06	0.650111	0.22818	0.352235	0.0328852	0.519338	0.0944432
ENSP00000354554	1	49.09	0.593503	MT-CYB	MT-CYB|HGNC Symbol|mitochondrially encoded cytochrome b [Source:HGNC Symbol;Acc:7427]|MT|ENSG00000198727|ENST00000361789	132153	43897.7	68155.4	0	46761.3	35628.6	176360	8099.89	52459.2	154269	14756.7	2453.75	23351.5	37786.5	77296.1	49993.8	67935.2	26371	2692.24	23449.2	4886.53	28240	102111	19664.3	22816.8	178330	101471	8574.72	6782.87	2297.76	26941.3	1.26467	0.685833	0.543388	0.300265	0.854443	0.771177
ENSP00000354687	1	19.15	0.0235522	MT-ND1	MT-ND1|HGNC Symbol|mitochondrially encoded NADH dehydrogenase 1 [Source:HGNC Symbol;Acc:7455]|MT|ENSG00000198888|ENST00000361390	2982.96	1964.39	0	2.42922	1134.49	1594.77	1624.91	132.271	0	2312.54	195.788	266.759	4071.07	15172.2	1869.72	20499.7	2856.68	5661.36	6160.46	2529.84	1687.12	535.537	2241.34	5117.2	2729.74	2418.39	35232.3	859.929	718.608	354.573	1107.84	0.802655	0.742083	4.99443	0.0471149	4.21706	0.280891
ENSP00000355046	1	32.14	0.268587	MT-ND2	MT-ND2|HGNC Symbol|mitochondrially encoded NADH dehydrogenase 2 [Source:HGNC Symbol;Acc:7456]|MT|ENSG00000198763|ENST00000361453	202601	103787	27255.5	748.274	87768.7	58458.8	38046.3	5111.16	47243.6	8439.88	4162.32	0	9633.8	52372.3	4465.61	94836.1	20755.3	36064	6618.4	663.669	117.799	0	1627.67	49963.7	64610.5	43164.7	442.212	1040.59	505.433	2020.29	7587.91	0.318721	0.179824	0.26711	0.154696	0.202486	0.127808
ENSP00000355206	1	28.21	0.800119	MT-ND3	MT-ND3|HGNC Symbol|mitochondrially encoded NADH dehydrogenase 3 [Source:HGNC Symbol;Acc:7458]|MT|ENSG00000198840|ENST00000361227	33145.6	19984.3	22325.5	0	15857.7	290.119	21264.1	0	13778.6	407.822	9487.63	494.945	974.856	13934.5	0	17714.7	2074.24	8962.95	0	2913.48	670.245	128.308	48.2648	11902.1	15832.6	24119.4	25411	794.083	644.638	165.775	7283.39	0.412758	0.140774	0.261408	0.0644164	0.472712	0.168795
ENSP00000354813	3	266.06	0.630393	MT-ND5	MT-ND5|HGNC Symbol|mitochondrially encoded NADH dehydrogenase 5 [Source:HGNC Symbol;Acc:7461]|MT|ENSG00000198786|ENST00000361567	480402	305755	159918	11812.5	187152	181699	460172	58776.9	201496	192415	109021	661.903	57641.2	205227	248351	280286	278185	148386	17093.4	145427	30961.5	26849.5	176895	142994	179773	897336	563805	31445.9	38815.7	23559.6	149814	0.875938	0.77674	0.616669	0.347578	0.974328	0.961603
ENSP00000354665	1	84.19	0.067767	MT-ND6	MT-ND6|HGNC Symbol|mitochondrially encoded NADH dehydrogenase 6 [Source:HGNC Symbol;Acc:7462]|MT|ENSG00000198695|ENST00000361681	188986	113814	77933.1	39150.8	95867.5	62199.6	106449	22319.8	89401.4	21113.7	39030	17799.5	53258.9	45047.3	52803.7	81827.6	51913.5	61641.3	18543.4	49564.2	66766.1	17058.4	51146.6	66728	72599.9	58395.8	107846	12704.3	11612.9	14089.7	18581.9	0.550189	0.152726	0.483921	0.0975388	0.417608	0.0711011
ENSP00000376800	1	69.59	0.00020216	MTPN	MTPN|HGNC Symbol|myotrophin [Source:HGNC Symbol;Acc:15667]|7|ENSG00000105887|ENST00000393085	100447	59374.3	148118	120316	100862	79751	47371.3	103934	69862.3	46677	60904.8	153102	100020	101776	52691.8	58727	41132.8	41580.2	91757.4	125715	77422.6	25837	26169.9	68435.4	49036	47971.1	39613.9	27673.1	35115.4	51813.3	33148.8	0.643369	0.0631235	0.797484	0.280082	0.382538	0.00860811
ENSP00000249442	3	109.48	1.06569e-05	MTX2	MTX2|HGNC Symbol|metaxin 2 [Source:HGNC Symbol;Acc:7506]|2|ENSG00000128654|ENST00000249442	292191	183841	277795	220822	219625	191715	135118	170596	262353	108396	244237	115746	173751	166701	195761	142119	181239	109556	145031	263473	118206	66565.2	69490.9	95813.7	80637.7	186686	88366.2	85106.4	60978.6	102563	119809	0.776215	0.126721	0.674713	0.0134812	0.40025	0.000523384
ENSP00000476404	1	16.35	0.00131659	MUC19	MUC19|HGNC Symbol|mucin 19, oligomeric [Source:HGNC Symbol;Acc:14362]|12|ENSG00000205592|ENST00000454784	2.81597e+07	1.36686e+07	4.51065e+07	2.45695e+07	2.2478e+07	2.62281e+07	2.96242e+07	1.44139e+07	1.89014e+07	2.43296e+07	2.47568e+07	1.91747e+07	1.2904e+07	7.01713e+06	1.59351e+07	1.48487e+07	1.57454e+07	9.14264e+06	1.2001e+07	1.63214e+07	1.02279e+07	9.78598e+06	2.04961e+07	6.07521e+06	7.56722e+06	3.21349e+07	1.3697e+07	1.27485e+07	6.62842e+06	7.13578e+06	1.06119e+07	0.859901	0.531582	0.49752	0.0579697	0.473499	0.0496006
ENSP00000418668	1	67.17	0.0466451	MURC	MURC|HGNC Symbol|muscle-related coiled-coil protein [Source:HGNC Symbol;Acc:33742]|9|ENSG00000170681|ENST00000307584	25631.6	20949.5	55848.1	33192.7	24812.5	4797.36	23319.4	27433.3	16435.5	36438.7	9570.47	96753.2	18468.6	54913.2	29211	47673.7	25684.4	48555.5	33284.7	19486.1	29398.7	13548.5	54447.4	25981.1	18054.6	10876.4	28645.4	40879.1	23472.9	12243.4	7927.65	0.612891	0.154358	1.2573	0.410928	0.735741	0.307069
ENSP00000274813	3	98.36	3.75132e-05	MUT	MUT|HGNC Symbol|methylmalonyl CoA mutase [Source:HGNC Symbol;Acc:7526]|6|ENSG00000146085|ENST00000274813	153768	110405	127175	100522	110327	108879	91865.1	87062	131067	103350	68991.1	59246.3	79599.9	75354.3	148566	106917	86136.1	54596.1	59300.4	95188.7	58814.8	58201.7	78057.6	43497.3	41962.2	66334.9	76862.3	56164.2	33887.2	44902	54405	0.818137	0.121011	0.683929	0.0145639	0.460211	0.000760041
ENSP00000348050	1	97.51	0.659119	MXRA7	MXRA7|HGNC Symbol|matrix-remodelling associated 7 [Source:HGNC Symbol;Acc:7541]|17|ENSG00000182534|ENST00000355797	59666.2	58197.8	96412.1	122486	97215.7	197553	111211	69752.3	2826.1	82378.8	44833.7	176637	171942	36671.7	74856.2	46477.3	32637.2	14324.9	35153.5	156950	106893	12309.6	52680	83146.8	128474	26810.5	70887.2	111122	25835.2	17646.5	57687.1	0.976538	0.947317	0.982242	0.948545	0.675839	0.138042
ENSP00000255416	1	15.24	0.0001707	MYBPH	MYBPH|HGNC Symbol|myosin binding protein H [Source:HGNC Symbol;Acc:7552]|1|ENSG00000133055|ENST00000255416	14052	937.223	6600.28	5379.33	0	2414.07	3572.45	3977.87	2276.88	22705	5685.9	4282.48	84170.7	524646	462652	244643	397800	244913	204235	168492	163015	196340	384669	189180	92092.2	24386.8	29372.9	33969	3189.41	90975.7	13166.7	1.25553	0.743634	46.3284	0.00116394	19.603	0.0269999
ENSP00000269243	2	420.33	0.00552073	MYH10	MYH10|HGNC Symbol|myosin, heavy chain 10, non-muscle [Source:HGNC Symbol;Acc:7568]|17|ENSG00000133026|ENST00000269243	5299.56	15871.8	12083.5	14837	22367.1	28824.7	40415.6	20790.8	36039.2	23732.7	32605.5	23389.2	104849	27459.7	44934	23766.4	56239.3	15483.8	17907.6	65911.5	29430.8	20285.9	39423.8	14544.6	34173.2	28607.1	21651.1	31420.8	21574.6	21348.5	37096.1	2.15738	0.00326194	2.90504	0.0150959	1.9169	0.00639644
ENSP00000300036	9	826.61	0.00678459	MYH11	MYH11|HGNC Symbol|myosin, heavy chain 11, smooth muscle [Source:HGNC Symbol;Acc:7569]|16|ENSG00000133392|ENST00000300036	211066	187870	247796	347005	252368	82564.4	125505	110249	95132.4	174131	81968.9	96927.3	198269	162471	129726	144140	259957	105695	82149.2	135596	79930.7	86396.3	81277.5	51944.9	79475.1	112002	145559	120322	288064	124600	204962	0.447762	0.00396895	0.559689	0.0105692	0.51946	0.0073911
ENSP00000252172	1	1943.83	3.96876e-05	MYH13	MYH13|HGNC Symbol|myosin, heavy chain 13, skeletal muscle [Source:HGNC Symbol;Acc:7571]|17|ENSG00000006788|ENST00000252172	412791	504963	262676	649998	345038	331421	429511	419151	487833	379972	419357	376676	203278	127360	241463	159276	169112	160980	225693	195796	125637	189680	299522	236588	289425	560590	276692	210612	186203	202525	234335	0.945101	0.747944	0.456286	0.0205531	0.617378	0.0674787
ENSP00000348634	9	11695.2	0.0954726	MYH6	MYH6|HGNC Symbol|myosin, heavy chain 6, cardiac muscle, alpha [Source:HGNC Symbol;Acc:7576]|14|ENSG00000197616|ENST00000356287	1.44539e+06	1.11085e+06	130732	117909	896719	103518	150772	581784	328021	139040	1.40072e+06	109531	175292	2.09594e+06	105260	872247	191465	516578	1.24457e+06	406527	570481	53191.8	68487.1	96675.4	90911.5	222838	258321	93428.6	912809	55118.7	343961	0.608713	0.412891	0.849348	0.7457	0.296594	0.123346
ENSP00000216181	18	1620.55	0.0275395	MYH9	MYH9|HGNC Symbol|myosin, heavy chain 9, non-muscle [Source:HGNC Symbol;Acc:7579]|22|ENSG00000100345|ENST00000216181	947548	773422	1.41741e+06	1.61384e+06	1.18712e+06	945616	1.02808e+06	857005	1.44488e+06	986225	1.26589e+06	594659	2.01929e+06	1.13531e+06	946883	837711	709320	692047	651654	1.8959e+06	1.10638e+06	706532	884713	365020	567117	1.09018e+06	825423	812193	673752	411018	833818	0.915884	0.591305	0.891442	0.571716	0.603582	0.0321672
ENSP00000217652	2	282.92	0.0115723	MYL12A	MYL12A|HGNC Symbol|myosin, light chain 12A, regulatory, non-sarcomeric [Source:HGNC Symbol;Acc:16701]|18|ENSG00000101608|ENST00000217652	266645	242210	392736	438896	323079	239676	143780	307556	249808	198687	421507	355924	277840	272353	330193	162537	246805	277605	194996	557895	447120	162540	246136	240828	207885	213179	167695	258301	172371	138066	170986	0.781962	0.211982	0.938727	0.705671	0.594502	0.0185321
ENSP00000292327	21	1980.32	6.69313e-05	MYL3	MYL3|HGNC Symbol|myosin, light chain 3, alkali; ventricular, skeletal, slow [Source:HGNC Symbol;Acc:7584]|3|ENSG00000160808|ENST00000292327	3.0876e+08	2.61353e+08	3.80074e+08	3.8193e+08	3.20035e+08	2.31719e+08	1.51419e+08	3.23568e+08	1.57517e+08	2.00095e+08	2.63351e+08	4.28438e+08	1.21358e+08	1.84195e+08	2.44682e+08	1.92881e+08	1.45174e+08	1.59815e+08	2.22388e+08	2.85522e+08	1.75948e+08	1.32007e+08	1.38287e+08	1.5688e+08	1.34323e+08	6.85736e+07	1.84131e+08	1.27416e+08	1.37445e+08	1.41398e+08	1.49484e+08	0.669667	0.0129699	0.653814	0.00789785	0.414594	0.000399995
ENSP00000347055	10	814.05	0.00129008	MYL4	MYL4|HGNC Symbol|myosin, light chain 4, alkali; atrial, embryonic [Source:HGNC Symbol;Acc:7585]|17|ENSG00000198336|ENST00000354968	2.60789e+07	2.22283e+07	8.55506e+06	8.65093e+06	1.94166e+07	1.34267e+06	1.96837e+07	3.46012e+06	1.25747e+06	3.681e+06	1.5793e+07	1.35108e+06	4.7572e+06	4.43189e+06	2.70268e+06	7.55553e+06	1.62688e+07	3.05309e+06	1.48849e+06	4.01415e+06	1.04996e+06	3.9855e+06	5.95435e+06	2.1257e+06	2.34735e+06	708435	1.65416e+06	1.07423e+06	544202	795478	4.30995e+06	0.44368	0.0852179	0.274773	0.0221695	0.138346	0.0141612
ENSP00000293422	4	320.53	1.8628e-05	MYL6	MYL6|HGNC Symbol|myosin, light chain 6, alkali, smooth muscle and non-muscle [Source:HGNC Symbol;Acc:7587]|12|ENSG00000092841|ENST00000293422	543630	472835	651541	617930	569869	284544	288237	460962	158283	307004	355419	475951	505600	401913	313179	325977	352599	266932	238452	667839	327757	172729	206151	165352	261265	103156	230658	257666	344621	157747	266404	0.541134	0.000646216	0.678652	0.00346044	0.379183	1.21769e-05
ENSP00000223364	1	42.98	0.0488197	MYL7	MYL7|HGNC Symbol|myosin, light chain 7, regulatory [Source:HGNC Symbol;Acc:21719]|7|ENSG00000106631|ENST00000223364	24640.3	18765.8	7114.86	7077.9	10551.4	11010.1	154.282	10074.6	3015.2	3625.73	21217.3	139.513	720.711	1583.44	4988.45	2849.72	468.726	1128.52	2288.5	8523.65	6242.55	10100.8	0	16069.9	3327.2	0	4447.35	2226.26	0	4.05109	6901.73	0.600355	0.275778	0.212279	0.034554	0.316046	0.0529558
ENSP00000279022	2	323.72	0.00381533	MYL9	MYL9|HGNC Symbol|myosin, light chain 9, regulatory [Source:HGNC Symbol;Acc:15754]|20|ENSG00000101335|ENST00000279022	88275.6	143366	185150	178784	168416	43296.8	52616.7	169182	68700.2	101939	146547	170987	114085	126779	101670	114074	131527	97729.1	86934.6	226681	98118.5	33434.4	26019.4	64574.8	76341.6	40531.1	57479.9	74351.4	164527	64169.9	116124	0.635132	0.0733043	0.830235	0.272677	0.469609	0.00553701
ENSP00000352834	4	167.71	0.0834667	MYO1C	MYO1C|HGNC Symbol|myosin IC [Source:HGNC Symbol;Acc:7597]|17|ENSG00000197879|ENST00000359786	184512	140386	207344	171373	127917	143920	193535	176176	169566	186218	171686	144593	202173	183527	198704	148614	182122	147425	175598	212310	100690	116469	162162	119422	128074	277666	126233	150506	71501.9	93316.5	117035	1.04336	0.669788	1.01966	0.860385	0.819202	0.211719
ENSP00000261606	52	3540.2	8.93651e-09	MYOM1	MYOM1|HGNC Symbol|myomesin 1 [Source:HGNC Symbol;Acc:7613]|18|ENSG00000101605|ENST00000261606	2.17447e+07	1.44835e+07	2.35069e+07	2.22312e+07	1.87516e+07	1.45113e+07	1.41283e+07	1.6307e+07	1.69776e+07	1.41343e+07	1.59238e+07	1.08397e+07	9.88099e+06	1.24651e+07	1.50438e+07	1.24589e+07	1.09331e+07	9.67569e+06	1.43123e+07	1.26078e+07	8.14702e+06	9.03311e+06	9.48882e+06	8.77177e+06	7.17271e+06	1.23379e+07	9.71265e+06	8.42158e+06	6.22896e+06	8.53719e+06	8.58124e+06	0.761055	0.0379929	0.577674	0.00367824	0.438283	0.0013156
ENSP00000262113	48	3412.76	1.09325e-07	MYOM2	MYOM2|HGNC Symbol|myomesin 2 [Source:HGNC Symbol;Acc:7614]|8|ENSG00000036448|ENST00000262113	3.65291e+07	2.38173e+07	3.36445e+07	3.17302e+07	2.92122e+07	1.71611e+07	2.13737e+07	2.22504e+07	2.64069e+07	2.05454e+07	2.31483e+07	1.58509e+07	1.29629e+07	1.66104e+07	2.28397e+07	1.81212e+07	1.58147e+07	1.08963e+07	1.86871e+07	1.76025e+07	9.39653e+06	1.47015e+07	8.96059e+06	1.19939e+07	1.03405e+07	1.75145e+07	1.38136e+07	1.07465e+07	7.67725e+06	1.23396e+07	1.2225e+07	0.70399	0.00881945	0.512422	0.000569375	0.388273	0.000303938
ENSP00000332670	29	1931.06	6.66443e-06	MYOM3	MYOM3|HGNC Symbol|myomesin 3 [Source:HGNC Symbol;Acc:26679]|1|ENSG00000142661|ENST00000330966	8.12112e+06	5.71738e+06	8.83155e+06	7.84508e+06	7.07176e+06	5.2742e+06	6.49343e+06	5.44757e+06	6.92723e+06	5.79999e+06	6.94772e+06	3.65624e+06	4.71498e+06	4.90121e+06	6.378e+06	5.14608e+06	5.25973e+06	3.81622e+06	4.85382e+06	4.92297e+06	2.88688e+06	4.02319e+06	4.89609e+06	3.40642e+06	2.94267e+06	5.42438e+06	4.01522e+06	4.09876e+06	2.49978e+06	4.21943e+06	3.63499e+06	0.817885	0.0630769	0.619047	0.00247464	0.520939	0.000832641
ENSP00000306997	16	817.78	0.000598508	MYOZ2	MYOZ2|HGNC Symbol|myozenin 2 [Source:HGNC Symbol;Acc:1330]|4|ENSG00000172399|ENST00000307128	7.73656e+06	5.8343e+06	9.99636e+06	8.95753e+06	6.92416e+06	7.72173e+06	6.69061e+06	6.84114e+06	4.58689e+06	3.96025e+06	3.50231e+06	1.05386e+07	4.75295e+06	1.00743e+07	3.64392e+06	4.20399e+06	3.24062e+06	3.90775e+06	7.77394e+06	5.48642e+06	3.42665e+06	3.43737e+06	3.93428e+06	4.98892e+06	3.78789e+06	3.26902e+06	3.38611e+06	3.56623e+06	2.39442e+06	2.75208e+06	2.85631e+06	0.703503	0.0487739	0.723076	0.0788732	0.43566	0.00247109
ENSP00000267853	1	36.52	0.241704	MYZAP	MYZAP|HGNC Symbol|myocardial zonula adherens protein [Source:HGNC Symbol;Acc:43444]|15|ENSG00000263155|ENST00000267853	10045.6	9205.95	4624.87	3093.57	8019.9	7252.95	2325.93	3577.48	0	6329.98	6341.72	2297.41	8061.93	3152.96	10907.6	7840.84	9665.03	5880.09	3262.12	11327.6	3973.9	6407.48	6186.32	3592.96	3804.25	449.266	7685.8	4036.77	5487.15	4344.64	9643.44	0.615132	0.164864	0.948411	0.838105	0.737901	0.279344
ENSP00000403817	4	117.43	0.00536941	NACA	NACA|HGNC Symbol|nascent polypeptide-associated complex alpha subunit [Source:HGNC Symbol;Acc:7629]|12|ENSG00000196531|ENST00000454682	148076	144222	157943	157357	163205	333127	66053.6	175717	56819.9	69779.8	40618.1	517974	117508	371719	121537	173097	56655.8	72147.5	254282	71086.6	133476	46603.8	48708.5	140932	111626	37886.1	69354.5	69962	35263	37816.8	17998.3	0.802319	0.539869	1.22566	0.484438	0.399681	1.89087e-05
ENSP00000244204	1	20.54	0.0200691	NAGK	NAGK|HGNC Symbol|N-acetylglucosamine kinase [Source:HGNC Symbol;Acc:17174]|2|ENSG00000124357|ENST00000244204	46341.4	50775.6	39192.5	25480.6	31361.9	40316	26069.6	27355.3	35129.6	28494.7	18717.6	8581.51	38507	27981.1	27454.3	23551.4	25517.9	18708	28011.1	38964.7	14523.6	21221.9	21316.5	18788	21969.5	35353.7	19974	17953.4	8489.76	22544.5	17919.3	0.75969	0.138794	0.65182	0.0435736	0.532043	0.013372
ENSP00000222553	6	209.39	0.0342676	NAMPT	NAMPT|HGNC Symbol|nicotinamide phosphoribosyltransferase [Source:HGNC Symbol;Acc:30092]|7|ENSG00000105835|ENST00000222553	176814	125952	341329	223134	184570	64650.5	223843	148633	62391.8	112579	121311	29513.7	298149	499341	129683	120702	97536.5	111432	155677	117345	128736	132747	124280	73648.8	55289.4	93898.1	84516.5	77738.3	124581	34744.5	61396.4	0.581074	0.0821335	0.802489	0.470431	0.410173	0.0239537
ENSP00000369915	2	119.67	0.119453	NAP1L4	NAP1L4|HGNC Symbol|nucleosome assembly protein 1-like 4 [Source:HGNC Symbol;Acc:7640]|11|ENSG00000205531|ENST00000380542	57413.7	72357.9	99883.9	87187.4	89840.2	145826	132560	128407	22625.2	120271	98527.2	155250	168422	152370	103937	99126.9	95497.2	102622	134442	140973	92932.7	78695.3	116349	84412.4	102763	44171.4	82131.8	102701	74069.6	98519.3	83799.7	1.32826	0.219925	1.53138	0.00291993	1.06669	0.59083
ENSP00000320488	1	29.42	0.364452	NAP1L5	NAP1L5|HGNC Symbol|nucleosome assembly protein 1-like 5 [Source:HGNC Symbol;Acc:19968]|4|ENSG00000177432|ENST00000323061	1467.8	1538.78	5963.59	3475.36	0	1555.14	0	2232.83	14876.6	0	3450.66	0	0	0	663.218	1639.51	130.972	739.75	1079.41	0	2252.39	441.627	25.2282	88.9963	657.811	4882.74	2552.21	564.011	3236.21	261.658	1573.8	1.4808	0.649931	0.261349	0.149912	0.573872	0.391883
ENSP00000276844	1	16.27	7.34159e-06	NAPRT1	NAPRT1|HGNC Symbol|nicotinate phosphoribosyltransferase domain containing 1 [Source:HGNC Symbol;Acc:30450]|8|ENSG00000147813|ENST00000276844	358.807	0	0	938.285	648.748	1186.37	2028.77	1808.36	1787.81	5357.81	7599.92	3548.12	7097.67	17597.6	14700.7	5988.79	9074.38	8947.56	7571.93	8389.9	5447.5	4828.93	8195.28	6547.72	7545.07	8040.74	5391.59	4922.3	5312.57	8507.75	1431.37	8.46637	0.0394851	22.7059	0.000135115	15.6034	1.00677e-05
ENSP00000281038	1	16.51	0.0284217	NARS2	NARS2|HGNC Symbol|asparaginyl-tRNA synthetase 2, mitochondrial (putative) [Source:HGNC Symbol;Acc:26274]|11|ENSG00000137513|ENST00000281038	745.806	1000.66	2709.46	1964.53	1970.87	3216.98	13141.2	2640.72	960.806	13541.5	5101.92	596.413	8915.17	11021.8	10268.8	8307.88	13161.2	5385.96	4674.94	6854.56	3418.15	6080.2	13233.9	2599.26	4591.42	10832.4	5615.96	7680.76	1709.42	3882.26	4452.22	3.83364	0.0886012	4.32618	0.00114082	3.61551	0.00392817
ENSP00000346927	1	19.98	0.0288409	NAT6	NAT6|HGNC Symbol|N-acetyltransferase 6 (GCN5-related) [Source:HGNC Symbol;Acc:30252]|3|ENSG00000243477|ENST00000354862	404689	284600	261250	256695	283294	176802	170150	273757	373039	58309.5	141883	446466	80560.1	244773	253468	167642	179203	114894	130498	131093	73630.4	90589.7	96468.7	74076.7	103806	234687	200566	146583	101220	187739	113350	0.667515	0.0953939	0.611269	0.0220027	0.452552	0.00126851
ENSP00000318472	1	22.58	0.00530028	NCAM1	NCAM1|HGNC Symbol|neural cell adhesion molecule 1 [Source:HGNC Symbol;Acc:7656]|11|ENSG00000149294|ENST00000316851	448.144	2798.43	12046.3	6821.44	7648.88	6161.92	48584	11563.8	2957.45	43156.1	26029.4	10484.4	48955.7	19636.1	29880.8	8851.32	25738.1	12523.1	7885.63	25564.5	31773.1	21217.1	59150.5	10731.7	11853.9	18706.2	18756.6	33547.5	23267.2	16291.8	23130.9	3.8765	0.0842396	3.71755	0.00391745	3.9756	0.00344756
ENSP00000318195	4	207.89	0.000944267	NCL	NCL|HGNC Symbol|nucleolin [Source:HGNC Symbol;Acc:7667]|2|ENSG00000115053|ENST00000322723	157897	133565	163017	194476	171831	168443	95788.9	186407	50086.8	144888	143789	198414	278085	219905	133504	147463	120396	131174	140410	250917	143614	73561.1	95386.6	86311.6	119728	57622.6	122050	89963.1	111231	90925.6	106070	0.80147	0.194662	1.07451	0.558525	0.580449	0.000494154
ENSP00000298684	1	38.24	0.526257	NDRG2	NDRG2|HGNC Symbol|NDRG family member 2 [Source:HGNC Symbol;Acc:14460]|14|ENSG00000165795|ENST00000298684	34433.5	26744.7	27921.4	8511.02	19949.4	17530.7	14370.9	2786.42	7355.34	32218.3	28638.9	8100.23	20123.6	19476	29264.8	18376.5	20836.2	11029.4	10138.6	25104.5	8103.1	12038.1	21826.5	8980.99	7844.02	15628.3	51112.1	9476.9	5300.18	22656.5	7601.97	0.729419	0.350041	0.725386	0.239832	0.69099	0.263037
ENSP00000258187	1	36.58	0.451761	NDRG4	NDRG4|HGNC Symbol|NDRG family member 4 [Source:HGNC Symbol;Acc:14466]|16|ENSG00000103034|ENST00000258187	37002.9	24306.8	25782.5	9518.32	37761.3	24014.9	8386.7	10080.6	18623.8	33324.2	25424.1	9700.6	16177.2	47502.3	39653.7	32387.5	34196.5	14952	14227.4	21574.5	14174	11703.3	29240.3	15104.9	10407	35636.7	23630.5	19136	11843.6	14488.8	7796.55	0.7433	0.317559	0.90996	0.721635	0.666017	0.173876
ENSP00000252711	5	320.1	0.000572871	NDUFA10	NDUFA10|HGNC Symbol|NADH dehydrogenase (ubiquinone) 1 alpha subcomplex, 10, 42kDa [Source:HGNC Symbol;Acc:7684]|2|ENSG00000130414|ENST00000252711	1.89596e+06	1.57112e+06	1.05637e+06	890028	1.41466e+06	1.26861e+06	1.30212e+06	943851	1.24243e+06	1.2713e+06	834114	1.25247e+06	978457	1.30527e+06	797804	1.25898e+06	940801	788479	932634	790860	362415	676264	1.01866e+06	615271	572480	588642	923219	669876	363490	651493	367100	0.837518	0.307454	0.688926	0.0786553	0.472054	0.0126783
ENSP00000311740	3	126.98	0.000421377	NDUFA11	NDUFA11|HGNC Symbol|NADH dehydrogenase (ubiquinone) 1 alpha subcomplex, 11, 14.7kDa [Source:HGNC Symbol;Acc:20371]|19|ENSG00000174886|ENST00000308961	1.54487e+06	938138	809269	704810	823942	769725	689775	835088	901369	486610	921522	359766	573638	940505	954167	682669	863965	588603	713066	732839	329624	343568	402334	378725	343412	800400	600877	339026	256590	458810	446732	0.795834	0.278117	0.6989	0.130803	0.453272	0.0211607
ENSP00000330737	3	166.74	0.154944	NDUFA12	NDUFA12|HGNC Symbol|NADH dehydrogenase (ubiquinone) 1 alpha subcomplex, 12 [Source:HGNC Symbol;Acc:23987]|12|ENSG00000184752|ENST00000327772	502483	405201	135035	60211.8	234764	203808	178862	268267	204219	66238.7	112675	331363	116857	358299	33398.4	382560	73330.5	184928	362509	90917.5	32838.3	27490.9	83622.3	159662	136866	66724.8	280681	33701.2	25354	156513	66003.4	0.644186	0.326069	0.73522	0.479224	0.387464	0.118462
ENSP00000252576	4	368.99	0.0168135	NDUFA13	NDUFA13|HGNC Symbol|NADH dehydrogenase (ubiquinone) 1 alpha subcomplex, 13 [Source:HGNC Symbol;Acc:17194]|19|ENSG00000186010|ENST00000252576	1.66541e+06	1.21403e+06	852207	629793	1.03716e+06	778433	320709	408121	998332	75630.5	697463	1.40145e+06	346190	907263	410091	857607	387699	544032	922776	600337	120024	112201	124207	536466	472329	384970	818960	131670	110547	551235	172916	0.506101	0.0440228	0.601774	0.0780232	0.316332	0.00961413
ENSP00000252102	2	215.15	0.00984999	NDUFA2	NDUFA2|HGNC Symbol|NADH dehydrogenase (ubiquinone) 1 alpha subcomplex, 2, 8kDa [Source:HGNC Symbol;Acc:7685]|5|ENSG00000131495|ENST00000252102	2.27834e+06	1.66202e+06	1.2901e+06	897220	1.47405e+06	1.04899e+06	693818	1.79591e+06	1.87505e+06	595035	1.5648e+06	2.06075e+06	581004	1.19353e+06	1.00768e+06	1.09223e+06	888908	884078	1.10069e+06	1.41488e+06	519550	207959	287268	683477	633233	1.61053e+06	1.05445e+06	304317	597122	657634	891439	0.83025	0.444596	0.706636	0.13789	0.455649	0.0169496
ENSP00000398290	2	49.47	0.0152624	NDUFA3	NDUFA3|HGNC Symbol|NADH dehydrogenase (ubiquinone) 1 alpha subcomplex, 3, 9kDa [Source:HGNC Symbol;Acc:7686]|19|ENSG00000170906|ENST00000419113	746761	571431	508663	385815	582191	536084	67960.9	161485	325896	71581.5	210718	596035	75029.9	549356	141182	503857	243525	299167	530043	126126	44567	35889.7	43607.1	294046	213464	119784	455000	64669.2	41560.8	280958	70220.4	0.409599	0.00651258	0.556179	0.0169495	0.289674	0.000484734
ENSP00000339720	2	72.9	0.0240473	NDUFA4	NDUFA4|HGNC Symbol|NADH dehydrogenase (ubiquinone) 1 alpha subcomplex, 4, 9kDa [Source:HGNC Symbol;Acc:7687]|7|ENSG00000189043|ENST00000339600	2.70146e+06	1.12853e+06	524263	346006	1.13648e+06	1.31756e+06	262611	317067	464865	230952	176470	686236	247577	1.23617e+06	320709	1.12889e+06	489133	446780	1.08461e+06	123354	75953.3	135409	124881	454147	383130	251550	735962	123784	64675.4	333314	92710.3	0.395416	0.17358	0.500229	0.240463	0.231256	0.0962268
ENSP00000347988	6	525.16	0.106933	NDUFA5	NDUFA5|HGNC Symbol|NADH dehydrogenase (ubiquinone) 1 alpha subcomplex, 5 [Source:HGNC Symbol;Acc:7688]|7|ENSG00000128609|ENST00000355749	4.04387e+06	3.18264e+06	3.36553e+06	2.67528e+06	3.18536e+06	2.20445e+06	2.75517e+06	3.83571e+06	2.58759e+06	2.43598e+06	3.99377e+06	4.72872e+06	3.00032e+06	4.39949e+06	3.91406e+06	3.73625e+06	3.30276e+06	3.07671e+06	3.77322e+06	5.81937e+06	2.27293e+06	2.11287e+06	2.70916e+06	2.33457e+06	2.52724e+06	3.72785e+06	3.93125e+06	2.29637e+06	3.70568e+06	2.50197e+06	3.61208e+06	0.902218	0.419593	1.15555	0.208242	0.895266	0.296261
ENSP00000418842	1	88.83	0.030699	NDUFA6	NDUFA6|HGNC Symbol|NADH dehydrogenase (ubiquinone) 1 alpha subcomplex, 6, 14kDa [Source:HGNC Symbol;Acc:7690]|22|ENSG00000184983|ENST00000498737	89270.9	112227	61329.8	22463.7	42369	25447.9	28845.9	54540.5	106782	13494.2	45559.7	60637.6	20408.4	28948.6	22913.6	39584.9	20889.3	31998.2	58199.6	45769.3	8132.15	7965.43	9123.67	44358.8	20811.1	80325.4	31930.5	6781.76	10170.2	10985.6	20988.5	0.698565	0.373971	0.514987	0.120237	0.371484	0.0602859
ENSP00000301457	3	99.13	0.264703	NDUFA7	NDUFA7|HGNC Symbol|NADH dehydrogenase (ubiquinone) 1 alpha subcomplex, 7, 14.5kDa [Source:HGNC Symbol;Acc:7691]|19|ENSG00000267855|ENST00000301457	99822.4	98182.2	9604.07	2853.19	48144.8	120794	3517.57	17974.9	11445	3378.12	4382.9	216498	7176.86	111375	4872.81	68753.2	7014.04	28776.2	88514.6	8244.85	5086.59	3318.96	4429.51	95412.9	62929.9	10145.3	6153.24	5079.79	1284.07	5661.27	4269.31	0.520393	0.401502	1.05626	0.924839	0.384144	0.218157
ENSP00000362873	5	168.38	0.014322	NDUFA8	NDUFA8|HGNC Symbol|NADH dehydrogenase (ubiquinone) 1 alpha subcomplex, 8, 19kDa [Source:HGNC Symbol;Acc:7692]|9|ENSG00000119421|ENST00000373768	3.59683e+06	2.72842e+06	1.59046e+06	1.41341e+06	2.12178e+06	1.85984e+06	624768	951246	1.49367e+06	283205	1.40761e+06	3.29602e+06	650174	2.10786e+06	902744	1.9466e+06	863863	1.28646e+06	1.95099e+06	1.43934e+06	454445	205272	354126	1.27977e+06	1.23523e+06	593629	1.73912e+06	331708	553778	1.25849e+06	664715	0.481792	0.0396307	0.650538	0.136747	0.358742	0.0170431
ENSP00000266544	8	333.5	0.00528524	NDUFA9	NDUFA9|HGNC Symbol|NADH dehydrogenase (ubiquinone) 1 alpha subcomplex, 9, 39kDa [Source:HGNC Symbol;Acc:7693]|12|ENSG00000139180|ENST00000266544	2.27726e+06	1.67527e+06	1.85204e+06	853888	1.62999e+06	1.49877e+06	1.42174e+06	1.23464e+06	1.09444e+06	1.35187e+06	1.49589e+06	1.19663e+06	1.17255e+06	1.62923e+06	1.38144e+06	1.1202e+06	1.38139e+06	849200	802947	1.08148e+06	349659	494188	602614	576486	544205	2.15896e+06	1.23453e+06	478441	387155	680235	943309	0.81412	0.259881	0.661446	0.0721388	0.488639	0.0173283
ENSP00000007516	4	192.03	0.00195138	NDUFAB1	NDUFAB1|HGNC Symbol|NADH dehydrogenase (ubiquinone) 1, alpha/beta subcomplex, 1, 8kDa [Source:HGNC Symbol;Acc:7694]|16|ENSG00000004779|ENST00000007516	2.66968e+06	2.28991e+06	1.3337e+06	1.25795e+06	2.4675e+06	1.88819e+06	1.32406e+06	1.98537e+06	899387	1.25158e+06	1.13398e+06	2.7054e+06	1.38927e+06	1.99731e+06	1.87126e+06	1.59139e+06	1.46719e+06	1.18584e+06	1.16563e+06	2.30903e+06	1.01711e+06	698322	1.0381e+06	926502	911335	423142	1.63204e+06	1.02237e+06	1.04302e+06	923041	1.29868e+06	0.705559	0.132039	0.83341	0.362292	0.4949	0.0231376
ENSP00000323003	1	22.91	0.241634	NDUFAF3	NDUFAF3|HGNC Symbol|NADH dehydrogenase (ubiquinone) complex I, assembly factor 3 [Source:HGNC Symbol;Acc:29918]|3|ENSG00000178057|ENST00000326912	77196	46193.9	47226.1	31844.7	37671.1	36019.3	28866	61357.9	40621.7	35823	30260	47764.6	47335.1	70585.9	36625.8	47909.9	22130.6	22979.6	49113.1	67750.6	17992.1	26967	46558.5	29202.1	19321.4	39004.2	34630.1	28668.4	31915.2	33963	29719.3	0.808403	0.351035	0.895732	0.619364	0.666195	0.110053
ENSP00000379417	1	40.53	0.044836	NDUFAF6	NDUFAF6|HGNC Symbol|NADH dehydrogenase (ubiquinone) complex I, assembly factor 6 [Source:HGNC Symbol;Acc:28625]|8|ENSG00000156170|ENST00000396111	22645.8	10602.8	7252.86	4612.75	7878.76	10140	11866.3	4684.57	12039.4	9442.06	2702.2	2491.01	4772.51	11541.5	5680.72	5781.13	3751.88	3699.82	3722.62	5130.95	1915.32	1832.95	4968.78	6051.04	4462.24	6695.17	5671.44	5048.84	705.766	5654.19	5552.59	0.80002	0.57085	0.457489	0.144323	0.440087	0.133816
ENSP00000450776	1	55.27	0.129428	NDUFB1	NDUFB1|HGNC Symbol|NADH dehydrogenase (ubiquinone) 1 beta subcomplex, 1, 7kDa [Source:HGNC Symbol;Acc:7695]|14|ENSG00000183648|ENST00000555441	209862	116983	69475.4	53694.7	106996	97454.8	71876	94000.7	109387	10332.9	67405	78116.1	33022.4	117638	47064.4	124975	76627	100958	92393.3	64208.6	34752.7	4875.91	12286.4	43534	38535.8	65366.3	136118	34369.4	54167.8	73636.4	58235.3	0.67392	0.282248	0.690971	0.288467	0.467788	0.0963541
ENSP00000268668	7	344	0.00441677	NDUFB10	NDUFB10|HGNC Symbol|NADH dehydrogenase (ubiquinone) 1 beta subcomplex, 10, 22kDa [Source:HGNC Symbol;Acc:7696]|16|ENSG00000140990|ENST00000268668	2.64207e+06	1.88216e+06	1.95755e+06	1.46444e+06	1.8269e+06	1.23666e+06	894848	1.95936e+06	2.26222e+06	501101	2.04097e+06	2.585e+06	630238	1.49728e+06	1.42661e+06	1.50012e+06	1.24614e+06	1.12402e+06	1.43598e+06	1.97346e+06	775698	294138	640445	878727	743168	1.37739e+06	1.18278e+06	534909	949645	720138	1.02669e+06	0.758473	0.209623	0.726205	0.0665168	0.427092	0.00178768
ENSP00000276062	1	73.57	0.00154862	NDUFB11	NDUFB11|HGNC Symbol|NADH dehydrogenase (ubiquinone) 1 beta subcomplex, 11, 17.3kDa [Source:HGNC Symbol;Acc:20372]|X|ENSG00000147123|ENST00000276062	806965	582475	1.17029e+06	694029	744591	602239	602393	449284	711362	289064	904500	397969	194146	448794	389035	375643	473160	296689	233208	445928	274262	77032.2	239004	278172	313854	870699	545251	219211	256329	273659	397458	0.741731	0.154176	0.441286	0.00868351	0.434012	0.00584523
ENSP00000237889	2	57.86	0.00727073	NDUFB3	NDUFB3|HGNC Symbol|NADH dehydrogenase (ubiquinone) 1 beta subcomplex, 3, 12kDa [Source:HGNC Symbol;Acc:7698]|2|ENSG00000119013|ENST00000237889	1.3579e+06	946406	822202	725637	931205	571896	388453	760514	1.29131e+06	133948	1.03038e+06	719247	196363	587831	509598	595146	519415	424955	448665	671193	270043	51123	122245	360948	361569	704104	533409	204556	224648	325086	404377	0.72761	0.236364	0.516631	0.00854148	0.344117	0.00169553
ENSP00000184266	3	147.22	0.115966	NDUFB4	NDUFB4|HGNC Symbol|NADH dehydrogenase (ubiquinone) 1 beta subcomplex, 4, 15kDa [Source:HGNC Symbol;Acc:7699]|3|ENSG00000065518|ENST00000184266	2.08511e+06	1.49858e+06	436451	263494	1.02355e+06	935099	402944	202992	773787	112431	200503	1.30033e+06	344478	1.05767e+06	110113	925000	218073	585699	948330	142710	55097.9	75765	131380	685201	643793	148446	852673	113357	38716.8	503029	80096.8	0.41261	0.143764	0.535831	0.23128	0.308305	0.0941632
ENSP00000418354	1	79.65	0.00829868	NDUFB5	NDUFB5|HGNC Symbol|NADH dehydrogenase (ubiquinone) 1 beta subcomplex, 5, 16kDa [Source:HGNC Symbol;Acc:7700]|3|ENSG00000136521|ENST00000482604	452502	200504	121532	45288.6	221946	174451	33962.3	38834.9	54831.9	30478.7	71355.5	105985	32810.3	214884	61700.7	122314	74462.5	87679.4	111565	44023.7	9519.96	8017.38	13981.6	62616.5	68595.1	45788.2	161464	10536	5173.46	33114.5	19209.8	0.323099	0.109575	0.415131	0.151881	0.205658	0.0720535
ENSP00000369176	1	31.23	0.0473414	NDUFB6	NDUFB6|HGNC Symbol|NADH dehydrogenase (ubiquinone) 1 beta subcomplex, 6, 17kDa [Source:HGNC Symbol;Acc:7701]|9|ENSG00000165264|ENST00000379847	703245	448026	504039	463946	571608	541749	206267	374993	591458	258761	711399	602390	142980	542650	321838	485360	387972	345204	382572	488369	177107	53560.9	143454	293403	271355	791323	423841	152098	202592	274180	267601	0.831402	0.361789	0.720297	0.0436044	0.533919	0.00763074
ENSP00000215565	3	245.38	0.00238886	NDUFB7	NDUFB7|HGNC Symbol|NADH dehydrogenase (ubiquinone) 1 beta subcomplex, 7, 18kDa [Source:HGNC Symbol;Acc:7702]|19|ENSG00000099795|ENST00000215565	355534	248738	307214	183512	212383	167213	187360	176486	381527	101546	280420	229780	104111	203203	176956	166672	164738	120851	117078	205235	82809	59946.3	92428.2	107938	83651.7	270575	185508	100794	101237	83414.8	122051	0.825156	0.396053	0.600985	0.0242047	0.461818	0.00618307
ENSP00000299166	1	65.53	0.173258	NDUFB8	NDUFB8|HGNC Symbol|NADH dehydrogenase (ubiquinone) 1 beta subcomplex, 8, 19kDa [Source:HGNC Symbol;Acc:7703]|10|ENSG00000166136|ENST00000299166	203824	181689	177314	23130.7	132049	95476.1	95821.8	87973.1	305003	22082.6	73095.6	23218.9	75424.9	142115	15510.6	108408	74207.7	92106.2	35219.8	50737.2	33766.8	8551.46	11449.2	96588.5	88829.9	142651	154191	47692.7	22222.7	32877.5	35212.9	0.788586	0.569392	0.45314	0.0703598	0.445864	0.0697226
ENSP00000276689	4	277.9	0.00182442	NDUFB9	NDUFB9|HGNC Symbol|NADH dehydrogenase (ubiquinone) 1 beta subcomplex, 9, 22kDa [Source:HGNC Symbol;Acc:7704]|8|ENSG00000147684|ENST00000276689	3.14029e+06	2.03586e+06	1.67817e+06	1.42326e+06	1.99553e+06	1.42218e+06	1.48845e+06	1.92996e+06	3.5482e+06	416165	2.66e+06	2.05898e+06	1.01621e+06	1.29133e+06	1.09451e+06	1.47184e+06	916698	1.19021e+06	1.40589e+06	1.5581e+06	853545	636844	554929	963173	886980	1.51739e+06	1.12276e+06	681122	664667	634749	740078	0.930014	0.793356	0.625776	0.0562021	0.408966	0.0117048
ENSP00000281031	3	157.15	0.0118273	NDUFC2	NDUFC2|HGNC Symbol|NADH dehydrogenase (ubiquinone) 1, subcomplex unknown, 2, 14.5kDa [Source:HGNC Symbol;Acc:7706]|11|ENSG00000151366|ENST00000281031	351045	246210	105210	108404	235389	176604	58275.4	75472.2	205284	61711.3	72240.7	131223	31259.7	137524	62699.9	143403	70410.4	103265	112960	33000.1	6912.85	12369.7	19456.4	102760	77915.3	54053.2	139926	25589.7	9137.83	77376.3	23139.3	0.517389	0.10433	0.397922	0.0506776	0.258886	0.0259538
ENSP00000233190	31	1954.07	4.44692e-06	NDUFS1	NDUFS1|HGNC Symbol|NADH dehydrogenase (ubiquinone) Fe-S protein 1, 75kDa (NADH-coenzyme Q reductase) [Source:HGNC Symbol;Acc:7707]|2|ENSG00000023228|ENST00000233190	1.64586e+07	1.14514e+07	9.66508e+06	9.43041e+06	1.20494e+07	9.35087e+06	7.39941e+06	9.22447e+06	8.34556e+06	6.92824e+06	1.11071e+07	9.90826e+06	7.03052e+06	9.81895e+06	9.10121e+06	8.98494e+06	8.0366e+06	5.85966e+06	7.28475e+06	8.61583e+06	4.18663e+06	4.26912e+06	4.64257e+06	4.5447e+06	4.70794e+06	7.39422e+06	7.13776e+06	4.34312e+06	3.65115e+06	5.82148e+06	5.65777e+06	0.738799	0.072112	0.667407	0.0318111	0.441706	0.00470234
ENSP00000356972	13	571.89	0.00404005	NDUFS2	NDUFS2|HGNC Symbol|NADH dehydrogenase (ubiquinone) Fe-S protein 2, 49kDa (NADH-coenzyme Q reductase) [Source:HGNC Symbol;Acc:7708]|1|ENSG00000158864|ENST00000367993	3.79291e+06	2.40618e+06	2.72336e+06	1.70183e+06	2.33697e+06	1.92837e+06	2.25595e+06	2.07489e+06	2.49516e+06	2.42451e+06	2.67587e+06	1.16799e+06	1.81444e+06	2.3852e+06	2.55612e+06	1.91549e+06	2.14576e+06	1.47963e+06	1.44248e+06	2.24635e+06	897549	1.31296e+06	1.95033e+06	1.14552e+06	1.10515e+06	2.75707e+06	1.87646e+06	1.13555e+06	884296	1.24723e+06	1.43855e+06	0.890781	0.469397	0.696345	0.0853675	0.572982	0.02736
ENSP00000263774	9	651.65	1.33518e-05	NDUFS3	NDUFS3|HGNC Symbol|NADH dehydrogenase (ubiquinone) Fe-S protein 3, 30kDa (NADH-coenzyme Q reductase) [Source:HGNC Symbol;Acc:7710]|11|ENSG00000213619|ENST00000263774	7.03077e+06	4.93803e+06	4.05064e+06	3.7087e+06	4.63566e+06	3.49951e+06	3.39062e+06	4.13575e+06	3.6488e+06	3.48501e+06	4.62209e+06	3.8458e+06	3.05201e+06	3.97249e+06	4.32844e+06	3.81257e+06	3.30707e+06	2.69898e+06	3.34121e+06	4.25828e+06	1.671e+06	2.0691e+06	2.34867e+06	2.03753e+06	2.02256e+06	3.21497e+06	3.20641e+06	1.8192e+06	1.72779e+06	2.13872e+06	2.41059e+06	0.779222	0.140778	0.703664	0.0662824	0.47192	0.00935967
ENSP00000296684	2	73.49	0.0242586	NDUFS4	NDUFS4|HGNC Symbol|NADH dehydrogenase (ubiquinone) Fe-S protein 4, 18kDa (NADH-coenzyme Q reductase) [Source:HGNC Symbol;Acc:7711]|5|ENSG00000164258|ENST00000296684	2.75206e+06	2.21942e+06	1.52758e+06	1.2207e+06	1.71038e+06	1.3195e+06	854239	1.94764e+06	2.20916e+06	659039	1.60244e+06	2.75346e+06	703419	1.43948e+06	1.19465e+06	1.46272e+06	1.03086e+06	1.15111e+06	1.61827e+06	1.63214e+06	502845	237437	343908	1.11777e+06	1.02494e+06	1.69098e+06	1.4177e+06	383064	746542	887780	980860	0.759269	0.248384	0.715204	0.144999	0.468231	0.015542
ENSP00000362058	4	172.33	0.0569275	NDUFS5	NDUFS5|HGNC Symbol|NADH dehydrogenase (ubiquinone) Fe-S protein 5, 15kDa (NADH-coenzyme Q reductase) [Source:HGNC Symbol;Acc:7712]|1|ENSG00000168653|ENST00000372967	2.75318e+06	1.60725e+06	890715	645891	1.39683e+06	1.14591e+06	382311	647300	1.46988e+06	193827	414701	2.41803e+06	408439	1.4953e+06	354942	1.37335e+06	504530	910852	1.39863e+06	480369	163458	200254	204699	772982	651673	619699	1.07247e+06	209218	246904	782176	290951	0.486017	0.120833	0.651773	0.274937	0.346251	0.0579109
ENSP00000274137	2	216.9	0.0593095	NDUFS6	NDUFS6|HGNC Symbol|NADH dehydrogenase (ubiquinone) Fe-S protein 6, 13kDa (NADH-coenzyme Q reductase) [Source:HGNC Symbol;Acc:7713]|5|ENSG00000145494|ENST00000274137	616186	697431	234114	205938	479222	567535	155554	398924	352012	70781.6	218703	1.0368e+06	186567	507963	109340	338653	142299	260214	386438	182828	69277.2	41120.4	47873.3	264942	327963	197163	327948	60355.8	61046.6	187656	139306	0.658157	0.252468	0.721123	0.373728	0.37068	0.0436134
ENSP00000233627	3	249.88	9.2983e-06	NDUFS7	NDUFS7|HGNC Symbol|NADH dehydrogenase (ubiquinone) Fe-S protein 7, 20kDa (NADH-coenzyme Q reductase) [Source:HGNC Symbol;Acc:7714]|19|ENSG00000115286|ENST00000233627	2.04251e+06	1.26671e+06	1.3758e+06	1.15076e+06	1.20954e+06	1.06589e+06	954066	1.04518e+06	1.53937e+06	788793	1.24425e+06	1.13501e+06	847798	902852	922423	902016	804955	630531	831169	1.01227e+06	451378	494308	482535	528046	639752	1.16528e+06	770194	414112	352830	458924	548189	0.785102	0.162099	0.599007	0.0216823	0.415465	0.00412264
ENSP00000315774	4	281.85	0.000398768	NDUFS8	NDUFS8|HGNC Symbol|NADH dehydrogenase (ubiquinone) Fe-S protein 8, 23kDa (NADH-coenzyme Q reductase) [Source:HGNC Symbol;Acc:7715]|11|ENSG00000110717|ENST00000313468	2.48069e+06	1.73027e+06	1.0511e+06	1.07126e+06	1.70201e+06	1.22677e+06	864452	1.20449e+06	1.273e+06	505343	1.0816e+06	2.13364e+06	972760	1.49327e+06	898065	1.41492e+06	740135	949249	1.15662e+06	1.27106e+06	547302	603694	418210	858932	792516	536592	996853	443963	433702	709015	658908	0.638395	0.0941739	0.720382	0.180481	0.401501	0.0197389
ENSP00000322450	13	792.06	9.27369e-06	NDUFV1	NDUFV1|HGNC Symbol|NADH dehydrogenase (ubiquinone) flavoprotein 1, 51kDa [Source:HGNC Symbol;Acc:7716]|11|ENSG00000167792|ENST00000322776	5.61901e+06	4.23215e+06	3.41897e+06	2.79222e+06	3.70052e+06	2.96535e+06	2.72999e+06	3.08069e+06	3.29693e+06	2.32102e+06	3.57779e+06	3.13958e+06	2.47591e+06	3.22058e+06	2.71984e+06	2.94728e+06	2.54327e+06	1.97496e+06	2.52566e+06	2.78008e+06	1.19765e+06	1.2198e+06	1.35243e+06	1.69546e+06	1.68592e+06	2.78989e+06	2.16407e+06	1.31664e+06	1.0913e+06	1.72565e+06	1.77142e+06	0.757808	0.117617	0.645777	0.0389127	0.425358	0.00657449
ENSP00000327268	7	514.08	0.000925563	NDUFV2	NDUFV2|HGNC Symbol|NADH dehydrogenase (ubiquinone) flavoprotein 2, 24kDa [Source:HGNC Symbol;Acc:7717]|18|ENSG00000178127|ENST00000318388	7.98066e+06	6.23356e+06	4.84126e+06	4.02867e+06	5.81678e+06	3.85178e+06	2.89901e+06	5.67901e+06	2.98528e+06	2.11484e+06	5.89208e+06	7.6899e+06	2.60896e+06	4.45394e+06	3.5027e+06	4.28903e+06	3.03978e+06	3.17749e+06	4.02292e+06	5.78247e+06	2.18553e+06	1.04126e+06	1.0999e+06	2.70305e+06	2.61852e+06	2.46322e+06	4.02448e+06	1.39106e+06	2.61526e+06	2.42794e+06	3.22104e+06	0.675353	0.073889	0.705042	0.0757655	0.408391	0.00406859
ENSP00000342895	1	94.04	0.254445	NDUFV3	NDUFV3|HGNC Symbol|NADH dehydrogenase (ubiquinone) flavoprotein 3, 10kDa [Source:HGNC Symbol;Acc:7719]|21|ENSG00000160194|ENST00000340344	357632	254601	111728	115779	211876	263194	66079.3	159128	333104	33516	91343	450751	103439	337602	67684.3	174780	60757.4	157645	261072	68833.4	41560.7	43243.8	48109.4	177389	229776	86784.1	135538	43668.8	37019.6	134787	89137.2	0.749928	0.450944	0.81975	0.561187	0.48756	0.0790915
ENSP00000246190	1	17.55	0.00229634	NECAB3	NECAB3|HGNC Symbol|N-terminal EF-hand calcium binding protein 3 [Source:HGNC Symbol;Acc:15851]|20|ENSG00000125967|ENST00000246190	57313.6	181560	223668	237181	199293	220081	185751	198614	141545	166950	248951	196742	496962	370414	451054	339594	288514	267461	378279	471951	338467	306679	454754	247471	172063	335126	185053	166065	209567	139874	152002	1.077	0.71166	2.00188	0.00194569	1.31736	0.233111
ENSP00000349389	1	15.34	1.71912e-09	NEK11	NEK11|HGNC Symbol|NIMA-related kinase 11 [Source:HGNC Symbol;Acc:18593]|3|ENSG00000114670|ENST00000356918	138640	165289	378161	564786	480006	483725	848266	749245	1.29089e+06	1.37104e+06	1.31026e+06	822266	2.20114e+06	4.06698e+06	5.05639e+06	3.92704e+06	5.45939e+06	3.87507e+06	4.38064e+06	4.05474e+06	3.68808e+06	3.84272e+06	4.55209e+06	1.35453e+06	2.13656e+06	3.07143e+06	3.58556e+06	4.34927e+06	2.59898e+06	3.76958e+06	2.85532e+06	2.92117	0.00511871	10.8669	1.64059e-05	9.29885	4.75758e-06
ENSP00000357206	8	408.89	0.447189	NES	NES|HGNC Symbol|nestin [Source:HGNC Symbol;Acc:7756]|1|ENSG00000132688|ENST00000368223	262282	221903	510966	537539	317614	509033	245974	311689	183094	302562	319127	147835	322598	192088	360913	184443	361671	166289	231602	456215	365674	158220	477927	215232	441337	187544	242415	291163	174190	117542	406374	0.84287	0.483383	0.753749	0.257607	0.732837	0.235784
ENSP00000363198	4	129.5	0.0111046	NFS1	NFS1|HGNC Symbol|NFS1 cysteine desulfurase [Source:HGNC Symbol;Acc:15910]|20|ENSG00000244005|ENST00000374085	88068.6	82994.2	95867.7	68433.9	80451.9	89769.7	109253	130654	67892.5	106086	110022	108844	110640	127164	132299	106651	96284.7	77423.4	72621.2	148015	66187.8	69734.5	113542	69507.8	69632.7	98634	85439.7	54563.6	47198.9	56133.4	64578.3	1.22986	0.0898781	1.25792	0.045163	0.876546	0.219319
ENSP00000358307	1	44.42	0.000592491	NHLRC2	NHLRC2|HGNC Symbol|NHL repeat containing 2 [Source:HGNC Symbol;Acc:24731]|10|ENSG00000196865|ENST00000369301	1461.25	2242.01	8311.23	4506.66	3352.34	8506.55	18213.1	16775.1	1946.47	28544.5	16265.9	9518.2	22500.2	35403.9	24172	21317	20301.6	16558	19388.1	12843.4	9064.74	11116.5	31115.2	9988.43	4456.34	16610	13932.3	19750.2	8138.61	20941.3	8206.23	3.78443	0.0292868	4.80709	0.000124197	3.62933	0.00261626
ENSP00000264187	2	126.42	1.53687e-08	NID1	NID1|HGNC Symbol|nidogen 1 [Source:HGNC Symbol;Acc:7821]|1|ENSG00000116962|ENST00000264187	330879	292159	361649	349172	307492	239940	241349	283508	136049	206027	257875	193178	285119	226421	202641	206526	217788	238852	202029	274071	143898	116056	161981	135086	154157	108874	138404	153822	156386	125108	130363	0.692898	0.00342683	0.667292	8.4656e-05	0.420457	1.56584e-05
ENSP00000216286	13	654.78	0.00594692	NID2	NID2|HGNC Symbol|nidogen 2 (osteonidogen) [Source:HGNC Symbol;Acc:13389]|14|ENSG00000087303|ENST00000216286	916337	938853	913675	841550	965315	1.21789e+06	916570	919940	423053	1.3345e+06	1.54281e+06	1.351e+06	971839	1.49981e+06	1.03431e+06	1.29321e+06	1.06888e+06	1.07348e+06	1.2411e+06	1.64767e+06	791358	527447	954233	672316	589496	545001	1.15265e+06	728739	721275	863413	694491	1.15733	0.414908	1.30828	0.0073785	0.813975	0.0244923
ENSP00000216121	1	50.24	0.000297603	NIPSNAP1	NIPSNAP1|HGNC Symbol|nipsnap homolog 1 (C. elegans) [Source:HGNC Symbol;Acc:7827]|22|ENSG00000184117|ENST00000216121	88121.4	71828.1	93522.1	60667.6	73447.8	59260.2	57373.7	67344.9	106837	51234.4	69618.8	56289.4	43818.9	51076.3	60362.4	49000.3	52743.2	41140.3	43349.3	65230.2	25398.8	32288.7	50625.6	42564.3	38315.7	82060	40707.9	23662.8	24004.7	36282.5	28517.8	0.885111	0.399569	0.630064	0.00428518	0.514762	0.000791802
ENSP00000363899	1	128.29	1.46679e-05	NIPSNAP3A	NIPSNAP3A|HGNC Symbol|nipsnap homolog 3A (C. elegans) [Source:HGNC Symbol;Acc:23619]|9|ENSG00000136783|ENST00000374767	116969	92127	106634	69526.8	73508.5	50127.6	93838.4	64225.9	128364	44142.1	54118.6	56428.8	59477.1	49040.4	51048.1	47667.8	37577.3	47206.4	47071.2	81799.6	40590.1	22761.8	36501.8	35389	35520	66694.9	35061.7	29842.7	13213.6	35356.8	21792.2	0.789832	0.264426	0.564458	0.00843606	0.361988	0.00123836
ENSP00000363894	1	89.04	0.00171025	NIPSNAP3B	NIPSNAP3B|HGNC Symbol|nipsnap homolog 3B (C. elegans) [Source:HGNC Symbol;Acc:23641]|9|ENSG00000165028|ENST00000374762	78676.1	38740.3	48859.6	28499	36064.2	33382.4	31353.7	16902.9	49416.3	24122.4	22410.9	30922.5	21889.2	37653.4	18381	36845.7	23945	29369.4	34099.1	40109.9	17029.4	9082.47	25122.1	23551.3	7464.75	37941.2	18606.2	2955.47	16684.2	18237.9	9684.93	0.641097	0.144392	0.628673	0.122848	0.366771	0.0250268
ENSP00000292199	1	31.26	0.369086	NLRX1	NLRX1|HGNC Symbol|NLR family member X1 [Source:HGNC Symbol;Acc:29890]|11|ENSG00000160703|ENST00000292199	19906.7	27051.6	23608.9	12718.6	17340	40109.6	46308.7	14118.1	44532.6	36532.1	15545.2	15837.7	38549.2	33129.9	18495.8	33546.8	32844.1	24763.3	18724.6	19489.3	8282.77	16763.7	42870.4	18189.5	15032.6	30884	25643	22792.9	8353.53	22945.5	15331.4	1.63267	0.0878706	1.21074	0.303782	1.08723	0.664134
ENSP00000013034	1	145.78	0.870629	NME1	NME1|HGNC Symbol|NME/NM23 nucleoside diphosphate kinase 1 [Source:HGNC Symbol;Acc:7849]|17|ENSG00000239672|ENST00000013034	5508.05	8582.42	10273.4	8379.6	3456.41	3179.12	4376.11	4115.49	5261.84	3992.29	6313.64	0	9164.44	7239.87	11241.8	6766.8	8991.91	9255.12	5243.37	10518.9	6434.62	4634.41	7591.75	4794.88	7627.64	12048.6	5693.67	7013.93	2476.81	1795.64	3025.11	0.627039	0.0908829	1.03394	0.880418	0.783185	0.338705
ENSP00000376886	3	184.83	0.0690997	NME1-NME2	NME1-NME2|HGNC Symbol|NME1-NME2 readthrough [Source:HGNC Symbol;Acc:33531]|17|ENSG00000243678|ENST00000393190	157595	135829	101452	62726.6	108795	57367	114580	129429	142127	136838	104152	68804	157856	142286	124285	131026	84787.6	76111.3	109167	150150	84362.6	85095.2	111064	62899.7	79317.3	121435	81540.3	85144.6	80932.4	39894.9	51717.2	1.00709	0.969756	0.996505	0.984047	0.705371	0.111771
ENSP00000466777	2	40.38	0	NMT1	NMT1|HGNC Symbol|N-myristoyltransferase 1 [Source:HGNC Symbol;Acc:7857]|17|ENSG00000136448|ENST00000585561	6674.87	8558.78	4102.17	7621	6814.36	17364.7	18700.3	22197.2	30261.7	22567.9	26684.1	59615.8	88455.6	141060	92707	121337	130119	97565.2	150221	137333	105076	132486	82443.1	99640.6	172164	202972	169625	162173	195564	216217	170716	3.39974	0.000194031	16.6339	8.51846e-07	23.7481	1.36968e-06
[truncated: 445 more rows]

## Sheet: S2
Table S2. Significantly differently expressed proteins quantified by label-free approach after <100 mGy exposure.
[truncated: 104 more rows]

[truncated: 8 more sheets: S3, S4, S5, S6, S7, S8, S9, S10]
